# Supplementary material for: Paired genomic and proteomic analysis of Acinetobacter towneri from waste sludge reveals an extensive repertoire of enzymes for breakdown of hydrocarbons
Source: Microbiol Spectr. 2026 Mar 5;14(4):e00054-26. doi: 10.1128/spectrum.00054-26 (PMC13055320; doi:10.1128/spectrum.00054-26)
Supplement: Table S1 — Genes encoding CAZymes, enzymes for metabolism of polyphenols and aromatics, proteolytic enzymes, amino acid transporters, lipases, fatty acid transporters, and alkane degrading enzymes detected in the genome of A. towneri RMS-02. [file spectrum.00054-26-s0001.xlsx]

## Sheet: Overview
Overview of Supplementary Table S1 (multi-tab).
Table S1a: Accession numbers for the publicly available genome sequences of bacteria used to generate the phylogenomic tree diplayed in Figure 1
Table S1b: List of CAZymes detected by DRAM. The presence of a signal peptide was predicted with SignalP v6.0.
Table S1c: List of CAZymes detected by CAZyLingua
Table S1d: List of enzymes involved in polyphenols degradation as detected with CAMPER
Table S1e: List of putative proteolytic enzymes. The presence of a signal peptide was predicted with SignalP v6.0.
Table S1f: List of amino acids transporters
Table S1g: List of putative lipases. The presence of a signal peptide was predicted with SignalP v6.0.
Table S1h: List of fatty acids transporters
Table S1i: List of BlastP hits against the in-house generated database of 925 proteins associated with degradation of plastics, alkanes and aromatics.

## Sheet: Table S1a
	Strain	NCBI accession
	Acinetobacter towneri RMS-02
	Acinetobacter bohemicus ANC 3994	GCF_000367925.1
	Acinetobacter johnsonii CIP 64.6	GCF_000368045.1
	Acinetobacter guillouiae CIP 63.46	GCF_000368145.1
	Acinetobacter gerneri DSM 14967 = CIP 107464 = MTCC 9824	GCF_000368565.1
	Acinetobacter schindleri CIP 107287	GCF_000368625.1
	Acinetobacter baylyi DSM 14961 = CIP 107474	GCF_000368685.1
	Acinetobacter towneri DSM 14962 = CIP 107472	GCF_000368785.1
	Acinetobacter ursingii DSM 16037 = CIP 107286	GCF_000368825.1
	Acinetobacter bouvetii DSM 14964 = CIP 107468	GCF_000368865.1
	Acinetobacter bereziniae LMG 1003 = CIP 70.1)2	GCF_000368925.1
	Acinetobacter variabilis	GCF_000369625.1
	Acinetobacter tandoii DSM 14970 = CIP 107469	GCF_000400735.1
	Acinetobacter indicus CIP 110367	GCF_000488255.1
	Acinetobacter brisouii CIP 110357	GCF_000488275.1
	Acinetobacter soli	GCF_000760595.1
	Acinetobacter harbinensis	GCF_000816495.1
	Acinetobacter rudis	GCF_000829675.1
	Acinetobacter equi	GCF_001307195.1
	Acinetobacter pragensis	GCF_001605895.1
	Acinetobacter gandensis	GCF_001678755.1
	Acinetobacter wuhouensis	GCF_001696605.3
	Acinetobacter larvae	GCF_001704115.1
	Acinetobacter defluvii	GCF_001704615.3
	Acinetobacter celticus	GCF_001707755.1
	Moraxella catarrhalis CCRI-195ME	GCF_002080125.1
	Acinetobacter silvestris	GCF_002135235.1
	Acinetobacter chinensis	GCF_002165375.2
	Acinetobacter populi	GCF_002174125.1
	Acinetobacter piscicola	GCF_002233755.1
	Acinetobacter pseudolwoffii	GCF_002803605.1
	Acinetobacter sichuanensis	GCF_003024515.2
	Acinetobacter cumulans	GCF_003024525.3
	Acinetobacter tianfuensis	GCF_003611465.1
	Acinetobacter rongchengensis	GCF_003611475.1
	Acinetobacter chengduensis	GCF_003664645.1
	Acinetobacter terrestris	GCF_004331155.1
	Acinetobacter pullicarnis	GCF_006352475.1
	Acinetobacter radioresistens DSM 6976 = NBRC 102413 = CIP 103788	GCF_006757745.1
	Acinetobacter portensis	GCF_009372215.1
	Acinetobacter guerrae	GCF_009372255.1
	Acinetobacter wanghuae	GCF_009557235.1
	Acinetobacter faecalis	GCF_009707625.1
	Acinetobacter kanungonis	GCF_009939195.1
	Acinetobacter shaoyimingii	GCF_011578045.1
	Acinetobacter lanii	GCF_011578285.1
	Acinetobacter terrae	GCF_013004375.1
	Acinetobacter pecorum	GCF_014837015.1
	Acinetobacter sedimenti	GCF_022601685.1
	Acinetobacter amyesii	GCF_023499985.1
	Acinetobacter tibetensis	GCF_023824315.1
	Acinetobacter nematophilus	GCF_026344175.1
	Acinetobacter lwoffii	GCF_029024105.1
	Acinetobacter puyangensis	GCF_039542245.1
	Acinetobacter kookii	GCF_039543765.1
	Acinetobacter albensis	GCF_900095025.1
	Acinetobacter stercoris	GCF_900323515.1
	Acinetobacter ihumii	GCF_900625095.1

## Sheet: Table S1b
	Gene ID	HMMER	SignalP	Predicted function
	AtRMS-02_contig_1_768	AA1(1-551)	N	Laccase / p-diphenol:oxygen oxidoreductase
	AtRMS-02_contig_1_447	AA4(10-201)	N	Vanillyl-alcohol oxidase
	AtRMS-02_contig_1_2039	AA6(14-185)	N	P-benzoquinone reductase (NADPH)
	AtRMS-02_contig_1_2275	AA6(6-195)	N	P-benzoquinone reductase (NADPH)
	AtRMS-02_contig_1_761	CE1(21-274)	N
	AtRMS-02_contig_1_285	CE11(4-274)	N
	AtRMS-02_contig_1_1965	CE3(31-192)	Y(1-29)
	AtRMS-02_contig_1_2021	CE4(105-272)	Y(1-26)	poly-beta-1,6-N-acetyl-D-glucosamine N-deacetylase
	AtRMS-02_contig_1_638	CE4(84-229)	N
	AtRMS-02_contig_1_1077	GH103(40-330)	Y(1-29)	peptidoglycan lytic b-1,4-muraminidase
	AtRMS-02_contig_1_170	GH103(47-344)	Y(1-21)	peptidoglycan lytic b-1,4-muraminidase
	AtRMS-02_contig_1_2018	GH153(70-406)	Y(1-32)	peptidoglycan lytic b-1,4-muraminidase
	AtRMS-02_contig_1_28	GH19(304-435)	N	peptidoglycan lytic b-1,4-muraminidase
	AtRMS-02_contig_1_1981	GH23(105-213)	Y(1-28)	peptidoglycan lytic b-1,4-muraminidase
	AtRMS-02_contig_1_1012	GH23(137-274)	N	peptidoglycan lytic b-1,4-muraminidase
	AtRMS-02_contig_1_1978	GH23(223-364)	N	peptidoglycan lytic b-1,4-muraminidase
	AtRMS-02_contig_1_2265	GH23(506-633)	Y(1-37)	peptidoglycan lytic b-1,4-muraminidase
	AtRMS-02_contig_1_1474	GH23(70-178)	Y(1-26)	peptidoglycan lytic b-1,4-muraminidase
	AtRMS-02_contig_1_2538	GH25(54-227)	N	peptidoglycan lytic b-1,4-muraminidase
	AtRMS-02_contig_1_585	GH3(56-277)	N	b-N-acetylhexosaminidase
AtRMS-02_contig_1_642	GT4(30-165)	N
AtRMS-02_contig_1_1118	GT51(153-323)	N
AtRMS-02_contig_1_1961	GT51(54-218)	N
AtRMS-02_contig_1_381	GT51(61-235)	N

## Sheet: Table S1c
	Gene ID	Probability	CAZymes
	AtRMS-02_contig_1_170	0.999999	GH103
	AtRMS-02_contig_1_1077	0.999998	GH103
	AtRMS-02_contig_1_285	0.999978	CE11
	AtRMS-02_contig_1_1978	0.999953	GH23
	AtRMS-02_contig_1_585	0.999902	GH3
	AtRMS-02_contig_1_2021	0.999898	CE4
	AtRMS-02_contig_1_1474	0.999888	GH23
	AtRMS-02_contig_1_2538	0.999833	GH25
	AtRMS-02_contig_1_2018	0.999628	GH153
	AtRMS-02_contig_1_1981	0.99952	GH23
	AtRMS-02_contig_1_1012	0.999425	GH23
	AtRMS-02_contig_1_2265	0.998927	GH23
	AtRMS-02_contig_1_1777	0.994093	GH23
	AtRMS-02_contig_1_1981	0.993385	GH30_1
	AtRMS-02_contig_1_2018	0.992697	CE4
	AtRMS-02_contig_1_285	0.877302	GH19
	AtRMS-02_contig_1_2127	0.733979	GH10
	AtRMS-02_contig_1_690	0.327459	GH13_23

## Sheet: Table S1d
	Gene ID	Gene description	Module	Header	Subheader	Specific reaction	Oxygen	EC	Notes	Genes
	D00007,EC:1.13.11.43	LSD;Iignostilbene dioxygenase	resveratrol conversion to hydroxybenzaldehydes (oxic)	polyphenols;stilbenes;stilbenes;resveratrol	step 1	resveratrol => 3,5-dihydroxybenzaldehyde + 4-hydroxybenzaldehyde	oxic	EC:1.13.11.43		0
	K15060	ligX;5,5'-dehydrodivanillate O-demethylase oxygenase subunit	5,5'-dehydrodivanillate conversion to vanillate (oxic)	polyphenols;phenolic_acids;phenolic_polymers;lignin	step 1 subunit A	5,5'-dehydrodivanillate => 2,2',3-trihydroxy-3'-methoxy-5,5'-dicarboxybiphenyl	oxic			0
	K15061	LigZ;OH_DDVA oxygenase	5,5'-dehydrodivanillate conversion to vanillate (oxic)	polyphenols;phenolic_acids;phenolic_polymers;lignin	step 2	2,2',3-trihydroxy-3'-methoxy-5,5'-dicarboxybiphenyl => OH-DDVA meta-cleavage product	oxic			0
	K15062	ligY;OH-DDVA meta-cleavage compound hydrolase	5,5'-dehydrodivanillate conversion to vanillate (oxic)	polyphenols;phenolic_acids;phenolic_polymers;lignin	step 3	OH-DDVA meta-cleavage product => 5-carboxyvanillate	oxic			0
	K15063	ligW;5-carboxyvanillate decarboxylase	5,5'-dehydrodivanillate conversion to vanillate (oxic)	polyphenols;phenolic_acids;phenolic_polymers;lignin	step 4	5-carboxyvanillate => vanillate	oxic			0
	K24244	LigX;5,5'-dehydrodivanillate O-demethylase ferredoxin subunit	5,5'-dehydrodivanillate conversion to vanillate (oxic)	polyphenols;phenolic_acids;phenolic_polymers;lignin	step 1 subunit B	5,5'-dehydrodivanillate => 2,2',3-trihydroxy-3'-methoxy-5,5'-dicarboxybiphenyl	oxic			0
	K24245	ligX;5,5'-dehydrodivanillate O-demethylase ferredoxin reductase subunit	5,5'-dehydrodivanillate conversion to vanillate (oxic)	polyphenols;phenolic_acids;phenolic_polymers;lignin	step 1 subunit C	5,5'-dehydrodivanillate => 2,2',3-trihydroxy-3'-methoxy-5,5'-dicarboxybiphenyl	oxic			0
	K10759,EC:3.1.1.20	tanA; tannin feruloyl esterase	hydrolyzable tannin depolymerization (oxic or anoxic)	polyphenols;phenolic_acids;phenolic_polymers;hydrolyzable_tannin	step 1	ellagitannin => ellagic acid	both	EC:3.1.1.20	extracellular	0
	K00529	hcaD; 3-phenylpropionate/trans-cinnamate dioxygenase ferredoxin reductase component [EC:1.18.1.3]	trans-cinnamate degradation (oxic)	polyphenols;phenolic_acids;hydrxoycinnamic_acids;trans-cinnamate	step 1 subunit D	trans-cinnamate => CI-dihydro-diol	oxic	EC:1.18.1.3		1
	K01666	mhpE; 4-hydroxy-2-oxovalerate aldolase	trans-cinnamate degradation (oxic)	polyphenols;phenolic_acids;hydrxoycinnamic_acids;trans-cinnamate	step 6	4-hydroxy-2-oxovalerate => pyruvate + acetaldehyde	oxic	EC:4.1.3.39		0
	K02554	mhpD; 2-oxo-4-pentenoate hydratase	trans-cinnamate degradation (oxic)	polyphenols;phenolic_acids;hydrxoycinnamic_acids;trans-cinnamate	step 5	2-oxo-4-enoate => 4-hydroxy-2-oxovalerate	oxic	EC:4.2.1.80		1
	K05708,EC:1.14.12.19	hcaE; 3-phenylpropionate/trans-cinnamate dioxygenase subunit alpha [EC:1.14.12.19]	trans-cinnamate degradation (oxic)	polyphenols;phenolic_acids;hydrxoycinnamic_acids;trans-cinnamate	step 1 subunit A	trans-cinnamate => CI-dihydro-diol	oxic	EC:1.14.12.19		1
	K05709	hcaF; 3-phenylpropionate/trans-cinnamate dioxygenase subunit beta [EC:1.14.12.19]	trans-cinnamate degradation (oxic)	polyphenols;phenolic_acids;hydrxoycinnamic_acids;trans-cinnamate	step 1 subunit B	trans-cinnamate => CI-dihydro-diol	oxic	EC:1.14.12.19		1
	K05710	hcaC; 3-phenylpropionate/trans-cinnamate dioxygenase ferredoxin component	trans-cinnamate degradation (oxic)	polyphenols;phenolic_acids;hydrxoycinnamic_acids;trans-cinnamate	step 1 subunit C	trans-cinnamate => CI-dihydro-diol	oxic			1
	K05711	hcaB; 2,3-dihydroxy-2,3-dihydrophenylpropionate dehydrogenase [EC:1.3.1.87]	trans-cinnamate degradation (oxic)	polyphenols;phenolic_acids;hydrxoycinnamic_acids;trans-cinnamate	step 2	CI-dihydro-diol => trans-2,3-dihydroxy-cinnamate	oxic	EC:1.3.1.87		1
	K05712,EC:1.14.13.127	mhpA; 3-(3-hydroxy-phenyl)propionate hydroxylase [EC:1.14.13.127]	trans-cinnamate degradation (oxic)	polyphenols;phenolic_acids;hydrxoycinnamic_acids;trans-cinnamate	step 1 v2	trans-3-hydroxycinnamate => trans-2,3-dihydroxycinnamate	oxic	EC:1.14.13.127		0
	K05713,EC:1.13.11.16	mhpB; 2,3-dihydroxyphenylpropionate 1,2-dioxygenase [EC:1.13.11.16]	trans-cinnamate degradation (oxic)	polyphenols;phenolic_acids;hydrxoycinnamic_acids;trans-cinnamate	step 3	trans-2,3-dihydroxy-cinnamate => 2-hydroxy-6-oxonona-trienedioate	oxic	EC:1.13.11.16		1
	K05714,EC:3.7.1.14	mhpC; 2-hydroxy-6-oxonona-2,4-dienedioate hydrolase [EC:3.7.1.14]	trans-cinnamate degradation (oxic)	polyphenols;phenolic_acids;hydrxoycinnamic_acids;trans-cinnamate	step 4	trans-2,3-dihydroxy-cinnamate => 2-hydroxy-6-oxonona-trienedioate=>fumarate+ cis-2-hydroxypenta-2,4-dienoate	oxic	EC:3.7.1.14		0
	K00457	hppD; 4-hydroxyphenylpyruvate dioxygenase	p-hydroxyphenyl conversion to homogentisate (oxic)	polyphenols;phenolic_acids;hydroxyphenypropanoic_acids;4-hydroxyphenypyruvic_acid	step 1	4-hydroxyphenylpyruvate => homogentisate	oxic	EC:1.13.11.27		0
	K00529	hpaD; 3-phenylpropionate/trans-cinnamate dioxygenase ferredoxin reductase component [EC:1.18.1.3]	phenylpropionate degradation (oxic)	polyphenols;phenolic_acids;hydroxyphenylpropanoic_acids;3-phenylpropionic_acid	step 1 subunit D	3-phenylpropionate => 3-(5,6-dihydroxycylohexa-1,3-dien-1-yl)propionate	oxic	EC:1.18.1.3		1
	K01666	mhpE; 4-hydroxy-2-oxovalerate aldolase	phenylpropionate degradation (oxic)	polyphenols;phenolic_acids;hydroxyphenylpropanoic_acids;3-phenylpropionic_acid	step 6	4-hydroxy-2-oxovalerate => pyruvate + acetaldehyde	oxic	EC:4.1.3.39		0
	K02554	mhpD; 2-oxo-4-pentenoate hydratase	phenylpropionate degradation (oxic)	polyphenols;phenolic_acids;hydroxyphenylpropanoic_acids;3-phenylpropionic_acid	step 5	2-oxo-4-enoate => 4-hydroxy-2-oxovalerate	oxic	EC:4.2.1.80		1
	K05708,EC:1.14.12.19	hpaE; 3-phenylpropionate/trans-cinnamate dioxygenase subunit alpha [EC:1.14.12.19]	phenylpropionate degradation (oxic)	polyphenols;phenolic_acids;hydroxyphenylpropanoic_acids;3-phenylpropionic_acid	step 1 subunit A	3-phenylpropionate => 3-(5,6-dihydroxycylohexa-1,3-dien-1-yl)propionate	oxic	EC:1.14.12.19		1
	K05709	hpaF; 3-phenylpropionate/trans-cinnamate dioxygenase subunit beta [EC:1.14.12.19]	phenylpropionate degradation (oxic)	polyphenols;phenolic_acids;hydroxyphenylpropanoic_acids;3-phenylpropionic_acid	step 1 subunit B	3-phenylpropionate => 3-(5,6-dihydroxycylohexa-1,3-dien-1-yl)propionate	oxic	EC:1.14.12.19		1
	K05710	hpaC; 3-phenylpropionate/trans-cinnamate dioxygenase ferredoxin component	phenylpropionate degradation (oxic)	polyphenols;phenolic_acids;hydroxyphenylpropanoic_acids;3-phenylpropionic_acid	step 1 subunit C	3-phenylpropionate => 3-(5,6-dihydroxycylohexa-1,3-dien-1-yl)propionate	oxic			1
	K05711	2,3-dihydroxy-2,3-dihydrophenylpropionate dehydrogenase [EC:1.3.1.87]	phenylpropionate degradation (oxic)	polyphenols;phenolic_acids;hydroxyphenylpropanoic_acids;3-phenylpropionic_acid	step 2	3-(5,6-dihydroxycylohexa-1,3-dien-1-yl)propionate => 3-(2,3-dihydroxyphenyl)propionate	oxic	EC:1.3.1.87		1
	K05713,EC:1.13.11.16	2,3-dihydroxyphenylpropionate 1,2-dioxygenase [EC:1.13.11.16]	phenylpropionate degradation (oxic)	polyphenols;phenolic_acids;hydroxyphenylpropanoic_acids;3-phenylpropionic_acid	step 3	3-(2,3-dihydroxyphenyl)propionate => (2Z,4E)-2-hydroxy-6-oxonona-2,4-diene-1,9-dioate	oxic	EC:1.13.11.16		1
	K05714,EC:3.7.1.14	2-hydroxy-6-oxonona-2,4-dienedioate hydrolase [EC:3.7.1.14]	phenylpropionate degradation (oxic)	polyphenols;phenolic_acids;hydroxyphenylpropanoic_acids;3-phenylpropionic_acid	step 4	(2Z,4E)-2-hydroxy-6-oxonona-2,4-diene-1,9-dioate => (2Z)-2-hydroxypenta-2,4-dienoate	oxic	EC:3.7.1.14		0
	K01912	paaK;phenylacetate-CoA ligase	phenylacetate conversion to benzoyl-coa (anoxic)	polyphenols;phenolic_acids;hydroxyphenylacetic_acids;phenylacetic_acid	step 1	phenylacetate => phenylacetyl-CoA	anoxic	EC:6.2.1.30		0
	K18355	padG; phenylglyoxylate dehydrogenase alpha subunit	phenylacetate conversion to benzoyl-coa (anoxic)	polyphenols;phenolic_acids;hydroxyphenylacetic_acids;phenylacetic_acid	step 3 subunit A	phenylglyoxylate => benzoyl-coA	anoxic	EC:1.2.1.58		0
	K18356	padI; phenylglyoxylate dehydrogenase beta subunit	phenylacetate conversion to benzoyl-coa (anoxic)	polyphenols;phenolic_acids;hydroxyphenylacetic_acids;phenylacetic_acid	step 3 subunit B	phenylglyoxylate => benzoyl-coA	anoxic	EC:1.2.1.58		0
	K18357	padE; phenylglyoxylate dehydrogenase gamma subunit	phenylacetate conversion to benzoyl-coa (anoxic)	polyphenols;phenolic_acids;hydroxyphenylacetic_acids;phenylacetic_acid	step 3 subunit C	phenylglyoxylate => benzoyl-coA	anoxic	EC:1.2.1.58		0
	K18358	padF; phenylglyoxylate dehydrogenase delta subunit	phenylacetate conversion to benzoyl-coa (anoxic)	polyphenols;phenolic_acids;hydroxyphenylacetic_acids;phenylacetic_acid	step 3 subunit D	phenylglyoxylate => benzoyl-coA	anoxic	EC:1.2.1.58		0
	K18359	padH; phenylglyoxylate dehydrogenase epsilon subunit	phenylacetate conversion to benzoyl-coa (anoxic)	polyphenols;phenolic_acids;hydroxyphenylacetic_acids;phenylacetic_acid	step 3 subunit E	phenylglyoxylate => benzoyl-coA	anoxic	EC:1.2.1.58		0
	K18360	padA; phenylacetyl-CoA:acceptor oxidoreductase accessory protein	phenylacetate conversion to benzoyl-coa (anoxic)	polyphenols;phenolic_acids;hydroxyphenylacetic_acids;phenylacetic_acid	step 2 subunit A	phenylacetyl-CoA => phenylglyoxylate	anoxic	EC:1.17.5.1		0
	K18361	padB; phenylacetyl-CoA:acceptor oxidoreductase subunit B	phenylacetate conversion to benzoyl-coa (anoxic)	polyphenols;phenolic_acids;hydroxyphenylacetic_acids;phenylacetic_acid	step 2 subunit B	phenylacetyl-CoA => phenylglyoxylate	anoxic	EC:1.17.5.1		0
	K18362	padC; phenylacetyl-CoA:acceptor oxidoreductase subunit C	phenylacetate conversion to benzoyl-coa (anoxic)	polyphenols;phenolic_acids;hydroxyphenylacetic_acids;phenylacetic_acid	step 2 subunit C	phenylacetyl-CoA => phenylglyoxylate	anoxic	EC:1.17.5.1		0
	K18363	padD; phenylacetyl-CoA:acceptor oxidoreductase subunit D	phenylacetate conversion to benzoyl-coa (anoxic)	polyphenols;phenolic_acids;hydroxyphenylacetic_acids;phenylacetic_acid	step 2 subunit D	phenylacetyl-CoA => phenylglyoxylate	anoxic	EC:1.17.5.1		0
	K00074	paaH; 3-hydroxyadipyl-CoA dehydrogenase	phenylacteate degradation (oxic)	polyphenols;phenolic_acids;hydroxyphenylacetic_acids;phenylacetic_acid	step 8	(3S)-hydroxyadipyl-CoA => 3-oxoadipyl-CoA	oxic	EC:1.1.1.157		0
	K01692	paaF; 2,3-dehydroadipyl-CoA hydratase	phenylacteate degradation (oxic)	polyphenols;phenolic_acids;hydroxyphenylacetic_acids;phenylacetic_acid	step 7	trans-2,3-dehydroadipyl-CoA => (3S)-hydroxyadipyl-CoA	oxic	EC:4.2.1.17		0
	K01912	paaK;phenylacetate-CoA ligase	phenylacteate degradation (oxic)	polyphenols;phenolic_acids;hydroxyphenylacetic_acids;phenylacetic_acid	step 1	phenylacetate => phenylacetyl-CoA	oxic	EC:6.2.1.30		0
	K02609	paaA; phenylacetyl-CoA 1,2-epoxidase subunit A	phenylacteate degradation (oxic)	polyphenols;phenolic_acids;hydroxyphenylacetic_acids;phenylacetic_acid	step 2 subunit A	phenylacetyl-CoA => 2-(1,2-epoxy-1,2-dihydrophenyl)acetyl-CoA	oxic	EC:1.14.13.149		0
	K02610	paaB; phenylacetyl-CoA 1,2-epoxidase subunit B	phenylacteate degradation (oxic)	polyphenols;phenolic_acids;hydroxyphenylacetic_acids;phenylacetic_acid	step 2 subunit B	phenylacetyl-CoA => 2-(1,2-epoxy-1,2-dihydrophenyl)acetyl-CoA	oxic	EC:1.14.13.149		0
	K02611	paaC; phenylacetyl-CoA 1,2-epoxidase subunit C	phenylacteate degradation (oxic)	polyphenols;phenolic_acids;hydroxyphenylacetic_acids;phenylacetic_acid	step 2 subunit C	phenylacetyl-CoA => 2-(1,2-epoxy-1,2-dihydrophenyl)acetyl-CoA	oxic	EC:1.14.13.149		0
	K02612	paaD; phenylacetyl-CoA 1,2-epoxidase subunit D	phenylacteate degradation (oxic)	polyphenols;phenolic_acids;hydroxyphenylacetic_acids;phenylacetic_acid	step 2 subunit D	phenylacetyl-CoA => 2-(1,2-epoxy-1,2-dihydrophenyl)acetyl-CoA	oxic	EC:1.14.13.149		0
	K02613	paaE; phenylacetyl-CoA 1,2-epoxidase subunit E	phenylacteate degradation (oxic)	polyphenols;phenolic_acids;hydroxyphenylacetic_acids;phenylacetic_acid	step 2 subunit E	phenylacetyl-CoA => 2-(1,2-epoxy-1,2-dihydrophenyl)acetyl-CoA	oxic	EC:1.14.13.149		0
	K02615	paaJ; 3-oxo-5,6-dehydrosuberyl-CoA thiolase	phenylacteate degradation (oxic)	polyphenols;phenolic_acids;hydroxyphenylacetic_acids;phenylacetic_acid	step 6	3-oxo-5,6-didehydroseryl-CoA => trans-2,3-dehydroadipyl-CoA	oxic	EC:2.3.1.223		0
	K02618	paaZ; oxepin-CoA hydrolase	phenylacteate degradation (oxic)	polyphenols;phenolic_acids;hydroxyphenylacetic_acids;phenylacetic_acid	step 4	2-oxepin-2(3H)-ylideneacetyl-CoA => 3-oxo-5,6-didehydrosuberyl-CoA-semialdehyde	oxic	EC:3.3.2.12		0
	K02618	paaZ; 3-oxo-5,6-dehydrosuberyl-CoA semialdehyde dehydrogenase	phenylacteate degradation (oxic)	polyphenols;phenolic_acids;hydroxyphenylacetic_acids;phenylacetic_acid	step 5	3-oxo-5,6-didehydrosuberyl-CoA-semialdehyde => 3-oxo-5,6-didehydroseryl-CoA	oxic	EC:1.2.1.91		0
	K15866	paaG; 1,2-epoxyphenylacetyl-CoA isomerase	phenylacteate degradation (oxic)	polyphenols;phenolic_acids;hydroxyphenylacetic_acids;phenylacetic_acid	step 3	2-(1,2-epoxy-1,2-dihydrophenyl)acetyl-CoA => 2-oxepin-2(3H)-ylideneacetyl-CoA	oxic	EC:5.3.3.18		0
	K00135	gabD; succinate-semialdehyde dehydrogenase	homoprotocatechuic acid degradation (oxic)	polyphenols;phenolic_acids;hydroxyphenylacetic_acids;homoprotocatechuic_acid	step 7	succinate semialdehyde => succinate	oxic	EC:1.2.1.16		0
	K00151,EC:1.2.1.60	hpaE; 5-carboxymethyl-2-hydroxymuconic-semialdehyde dehydrogenase [EC:1.2.1.60]	homoprotocatechuic acid degradation (oxic)	polyphenols;phenolic_acids;hydroxyphenylacetic_acids;homoprotocatechuic_acid	step 2 a	2-Hydroxy-5-carboxymethylmuconate semialdehyde <=> 5-Carboxymethyl-2-hydroxymuconate	oxic	EC:1.2.1.60		0
	K00455,EC:1.13.11.5	hpaD;3,4-dihydroxyphenylacetate 2,3-dioxygenase [EC:1.13.11.15]	homoprotocatechuic acid degradation (oxic)	polyphenols;phenolic_acids;hydroxyphenylacetic_acids;homoprotocatechuic_acid	step 1	3,4-dihydroxyphenylacetate => 2-Hydroxy-5-carboxymethylmuconate semialdehyde	oxic	EC:1.13.11.15		0
	K01826,EC:5.3.3.10	hpaF; 5-carboxymethyl-2-hydroxymuconate isomerase [EC:5.3.3.10]	homoprotocatechuic acid degradation (oxic)	polyphenols;phenolic_acids;hydroxyphenylacetic_acids;homoprotocatechuic_acid	step 3	5-Carboxymethyl-2-hydroxymuconate <=> 5-Carboxy-2-oxohept-3-enedioate	oxic	EC:5.3.3.10		0
	K02509	hpaH; 2-oxo-hept-3-ene-1,7-dioate hydratase	homoprotocatechuic acid degradation (oxic)	polyphenols;phenolic_acids;hydroxyphenylacetic_acids;homoprotocatechuic_acid	step 5	2-oxohept-3-enedioate => 2,4-dihydroxyhept-2-enedioate	oxic	EC:4.2.1.-		0
	K02510	hpaI; 4-hydroxy-2-oxoheptanedioate aldolase	homoprotocatechuic acid degradation (oxic)	polyphenols;phenolic_acids;hydroxyphenylacetic_acids;homoprotocatechuic_acid	step 6	2,4-dihydroxyhept-2-enedioate => succinate semialdehyde	oxic	EC:4.1.2.52		1
	K05921,EC:4.1.1.68	hpaG; 5-oxopent-3-ene-1,2,5-tricarboxylate decarboxylase / 2-hydroxyhepta-2,4-diene-1,7-dioate isomerase [EC:4.1.1.68 5.3.3.-]	homoprotocatechuic acid degradation (oxic)	polyphenols;phenolic_acids;hydroxyphenylacetic_acids;homoprotocatechuic_acid	step 4	5-Carboxy-2-oxohept-3-enedioate <=> 2-Oxohept-3-enedioate	oxic	EC:4.1.1.68		0
	K10219,EC:1.1.1.312	ligC; 2-hydroxy-4-carboxymuconate semialdehyde hemiacetal dehydrogenase [EC:1.1.1.312]	homoprotocatechuic acid degradation (oxic)	polyphenols;phenolic_acids;hydroxyphenylacetic_acids;homoprotocatechuic_acid	step 2 b	2-Hydroxy-5-carboxymethylmuconate semialdehyde <=> 5-Carboxymethyl-2-hydroxymuconate	oxic	EC:1.1.1.312		0
	K00451	HmgA;homogentisate 1,2-dioxygenase	homogentisic acid degradation (oxic)	polyphenols;phenolic_acids;hydroxyphenylacetic_acids;homogentisic_acid	step 1	homogentisate => 4-maleylacetoacetate	oxic	EC:1.13.11.5		0
	K01555	FahA;fumarylacetoacetate hydrolase	homogentisic acid degradation (oxic)	polyphenols;phenolic_acids;hydroxyphenylacetic_acids;homogentisic_acid	step 3	4-fumarylacetoacetate => fumarate, acetoacetate	oxic	EC:3.7.1.2		0
	K01800	MaiA;maleylacetoacetate isomerase	homogentisic acid degradation (oxic)	polyphenols;phenolic_acids;hydroxyphenylacetic_acids;homogentisic_acid	step 2	4-maleylacetoacetate => 4-fumarylacetoacetate	oxic	EC:5.2.1.2		0
	K00483,EC:1.14.14.9	hpaB; 4-hydroxyphenylacetate 3-monooxygenase [EC:1.14.14.9]	4-hydroxyphenylacetate conversion to homoprotocatechuic acid (oxic)	polyphenols;phenolic_acids;hydroxyphenylacetic_acids;4-hydroxyphenylacetic_acid	subunit B	4-hydroxyphenylacetate => 3,4-dihydroxyphenylacetate	oxic	EC:1.14.14.9		0
	K00484	hpaC;flavin reductase (NADH)	4-hydroxyphenylacetate conversion to homoprotocatechuic acid (oxic)	polyphenols;phenolic_acids;hydroxyphenylacetic_acids;4-hydroxyphenylacetic_acid	subunit C	4-hydroxyphenylacetate => 3,4-dihydroxyphenylacetate	oxic	EC:1.5.1.36		0
	K23492	C2-hpaH;4-hydroxyphenylacetate 3-monooxygenase [EC:1.14.14.9]	4-hydroxyphenylacetate conversion to homoprotocatechuic acid (oxic)	polyphenols;phenolic_acids;hydroxyphenylacetic_acids;4-hydroxyphenylacetic_acid	subunit C2	4-hydroxyphenylacetate => 3,4-dihydroxyphenylacetate	oxic	EC:1.14.14.9		0
	K23470	C1-hpaH;4-hydroxyphenylacetate 3-hydroxylase, reductase component [EC:1.5.1.36]	4-hydroxyphenylacetate conversion to homoprotocatechuic acid (oxic)	polyphenols;phenolic_acids;hydroxyphenylacetic_acids;4-hydroxyphenylacetic_acid	subunit C1	4-hydroxyphenylacetate => 3,4-dihydroxyphenylacetate	oxic	EC:1.5.1.36		0
	D00038,K12508,EC:6.2.1.34	FCS;feruloyl-CoA synthetase	ferulic acid conversion to vanillin (oxic)	polyphenols;phenolic_acids;hydroxycinnamic_acids;ferulic_acid	Step 1	ferulic acid => feruloyl-coA	oxic	EC:6.2.1.34		0
	K18383	feruloyl-CoA hydratase/lyase	ferulic acid conversion to vanillin (oxic)	polyphenols;phenolic_acids;hydroxycinnamic_acids;ferulic_acid	Step 2	feruloyl-CoA => vanillin	oxic	EC:4.1.2.61		0
	D00039	sam5;flavonoid hydroxylase	coumaric acid conversion (oxic)	polyphenols;phenolic_acids;hydroxycinnamic_acids;coumaric_acid	step 1	coumaric acid => caffeic acid	oxic			0
	D00034,EC:3.1.1.42	ChlE;chlorogenic acid esterase	chlorogenic acid cleavage (oxic or anoxic)	polyphenols;phenolic_acids;hydroxycinnamic_acids;chlorogenic_acid	step 1	chlorogenate => caffeic acid + quinate	both	EC:3.1.1.42		0
	D00014,K22432	CarE;electron transfer flavoprotein B	caffeate respiration (anoxic)	polyphenols;phenolic_acids;hydroxycinnamic_acids;caffeic_acid	Subunit E	electron transfer	anoxic	EC:1.3.1.108	gene cluster	1
	D00015,K22431	CarD;electron transfer flavoprotein A	caffeate respiration (anoxic)	polyphenols;phenolic_acids;hydroxycinnamic_acids;caffeic_acid	Subunit D	electron transfer	anoxic	EC:1.3.1.108	gene cluster	0
	D00016,K22430,EC:1.3.1.108	CarC;caffeyl-CoA reductase	caffeate respiration (anoxic)	polyphenols;phenolic_acids;hydroxycinnamic_acids;caffeic_acid	Subunit C	caffeyl-coA => hydrocaffeyl-coA	anoxic	EC:1.3.1.108	gene cluster	8
	D00017	CarB;caffeyl-CoA synthetase	caffeate respiration (anoxic)	polyphenols;phenolic_acids;hydroxycinnamic_acids;caffeic_acid	Subunit B	caffeate => caffeyl-coenzyme A	anoxic	EC:1.3.1.108	gene cluster	1
	D00018	CarA;hydrocaffeyl-CoA:caffeate CoA transferase	caffeate respiration (anoxic)	polyphenols;phenolic_acids;hydroxycinnamic_acids;caffeic_acid	Subunit A	hydrocaffeyl-coA => caffeyl-coA + hydrocaffeate	anoxic	EC:1.3.1.108	gene cluster	0
	K03862	vanA; vanillate monooxygenase subunit A	vanillate conversion to protocatechuate route 1 (oxic)	polyphenols;phenolic_acids;hydroxybenzoic_acids;vanillic_acid	step 1 subunit A	vanillate => protocatechuate, formaldehyde	oxic	EC:1.14.13.82		0
	K03863	vanB; vanillate monooxygenase subunit B	vanillate conversion to protocatechuate route 1 (oxic)	polyphenols;phenolic_acids;hydroxybenzoic_acids;vanillic_acid	step 1 subunit B	vanillate => protocatechuate, formaldehyde	oxic	EC:1.14.13.82		0
	K15066	ligM; vanillate O-demethylase	vanillate conversion to protocatechuate route 2 (oxic)	polyphenols;phenolic_acids;hydroxybenzoic_acids;vanillic_acid	step 1	vanillate => protocatechuate	oxic	EC:2.1.1.341		0
	K15064	desA; syringate O-demethylase [EC:2.1.1.-]	syringic acid coversion to 3-o-methylgallate (oxic)	polyphenols;phenolic_acids;hydroxybenzoic_acids;syringic_acid	step 1	Syringic acid => 3-O-Methylgallate	oxic			0
	K00480	nahG; salicylate hydroxylase	salicylic acid conversion to catechol (oxic)	polyphenols;phenolic_acids;hydroxybenzoic_acids;salicylic_acid	step 1	salicylate => catechol	oxic	EC:1.14.13.1	feeds to catechol ortho-cleavage	0
	K21684	sdgC; salicylyl-CoA 5-hydroxylase	salicylic acid conversion to gentisic acid route 1 (oxic)	polyphenols;phenolic_acids;hydroxybenzoic_acids;salicylic_acid	route 1 step 1	salicyloyl-CoA => gentisyl-CoA	oxic	EC:1.14.13.209	feeds to gentisate degradation	0
	K18242	nagH; salicylate-5-hydroxylase	salicylic acid conversion to gentisic acid route 2 (oxic)	polyphenols;phenolic_acids;hydroxybenzoic_acids;salicylic_acid	route 2 step 2	salicylate => gentisate	oxic	EC:1.14.13.172	feeds to gentisate degradation	0
	K00152	nahF; salicylaldehyde dehydrogenase	salicylaldehyde conversion to salicylate (oxic)	polyphenols;phenolic_acids;hydroxybenzoic_acids;salicylaldehyde	step 1	salicylaldehyde => salicylate	oxic	EC:1.2.1.65		0
	K04100	ligA; protocatechuate 4,5-dioxygenase, alpha chain	protocatechuic acid degradation- meta-cleavage (oxic)	polyphenols;phenolic_acids;hydroxybenzoic_acids;protocatechuic_acid	step 1 subunit A	protocatechuate => 2-hydroxy-4-carboxymuconic semialdehyde	oxic	EC:1.13.11.8		0
	K04101	ligB; protocatechuate 4,5-dioxygenase, beta chain	protocatechuic acid degradation- meta-cleavage (oxic)	polyphenols;phenolic_acids;hydroxybenzoic_acids;protocatechuic_acid	step 1 subunit B	protocatechuate => 2-hydroxy-4-carboxymuconic semialdehyde	oxic	EC:1.13.11.8		0
	K10218	ligK; 4-oxalocitramalate aldolase	protocatechuic acid degradation- meta-cleavage (oxic)	polyphenols;phenolic_acids;hydroxybenzoic_acids;protocatechuic_acid	step 6	2-hydroxy-4-oxobutane-1,2,4-tricarboxylate => pyruvate, oxaloacetate	oxic	EC:4.1.3.17		0
	K10219	ligC; 2-hydroxy-4-carboxymuconic-6-semialdehyde dehydrogenase	protocatechuic acid degradation- meta-cleavage (oxic)	polyphenols;phenolic_acids;hydroxybenzoic_acids;protocatechuic_acid	step 2	2-hydroxy-4-carboxymuconic semialdehyde hemiacetal => 2-pyrone-4,6-dicarboxylate	oxic	EC:1.1.1.312		0
	K10220,K16515	ligJ; 4-oxalomescaconate hydratase	protocatechuic acid degradation- meta-cleavage (oxic)	polyphenols;phenolic_acids;hydroxybenzoic_acids;protocatechuic_acid	step 5	(1E,3E)-4-hydroxybuta-1,3-diene-1,2,4-tricarboxylate => 2-hydroxy-4-oxobutane-1,2,4-tricarboxylate	oxic	EC:4.2.1.83		0
	K10221	ligI; 2-pyrone-4,6-dicarboxylate hydrolase	protocatechuic acid degradation- meta-cleavage (oxic)	polyphenols;phenolic_acids;hydroxybenzoic_acids;protocatechuic_acid	step 3	2-pyrone-4,6-dicarboxylate => (1E)-4-oxobut-1-ene-1,2,4-tricarboxylate	oxic	EC:3.1.1.57		0
	K16514	galD; 4-oxalomesaconate tautomerase	protocatechuic acid degradation- meta-cleavage (oxic)	polyphenols;phenolic_acids;hydroxybenzoic_acids;protocatechuic_acid	step 4	(1E)-4-oxobut-1-ene-1,2,4-tricarboxylate => (1E,3E)-4-hydroxybuta-1,3-diene-1,2,4-tricarboxylate	oxic	EC:5.3.2.8		0
	K00448, EC:1.13.11.3	pcaG; protocatechuate 3,4-dioxygenase, alpha subunit [EC:1.13.11.3]	protocatechuic acid degradation- ortho-cleavage (oxic)	polyphenols;phenolic_acids;hydroxybenzoic_acids;protocatechuic_acid	step 1 subunit A	3,4-dihydroxybenzoate => 3-Carboxy-cis,cis-muconate	oxic	EC:1.13.11.3		0
	K00449	pcaH; protocatechuate 3,4-dioxygenase, beta subunit [EC:1.13.11.3]	protocatechuic acid degradation- ortho-cleavage (oxic)	polyphenols;phenolic_acids;hydroxybenzoic_acids;protocatechuic_acid	step 1 subunit B	3,4-dihydroxybenzoate => 3-Carboxy-cis,cis-muconate	oxic	EC:1.13.11.3		0
	K01055, EC:3.1.1.24	pcaD; 3-oxoadipate enol-lactonase [EC:3.1.1.24]	protocatechuic acid degradation- ortho-cleavage (oxic)	polyphenols;phenolic_acids;hydroxybenzoic_acids;protocatechuic_acid	step 4	3-Oxoadipate enol-lactone => 3-Oxoadipate	oxic	EC:3.1.1.24		1
	K01607,EC:4.1.1.44	pcaC; 4-carboxymuconolactone decarboxylase [EC:4.1.1.44]	protocatechuic acid degradation- ortho-cleavage (oxic)	polyphenols;phenolic_acids;hydroxybenzoic_acids;protocatechuic_acid	step 3	4-Carboxymuconolactone => 3-Oxoadipate enol-lactone	oxic	EC:4.1.1.44		2
	K01857,EC:5.5.1.2	pcaB; 3-carboxy-cis,cis-muconate cycloisomerase [EC:5.5.1.2]	protocatechuic acid degradation- ortho-cleavage (oxic)	polyphenols;phenolic_acids;hydroxybenzoic_acids;protocatechuic_acid	step 2	3-Carboxy-cis,cis-muconate => 4-Carboxymuconolactone	oxic	EC:5.5.1.2		0
	K00450	GenD;gentisate 1,2-dioxygenase	gentisic acid degradation route 1 (oxic)	polyphenols;phenolic_acids;hydroxybenzoic_acids;gentisic_acid	route 1 step 1	gentisate => 3-maleylpyruvate	oxic	EC:1.13.11.4		0
	K20758	HbzF;maleylpyruvate hydrolase	gentisic acid degradation route 1 (oxic)	polyphenols;phenolic_acids;hydroxybenzoic_acids;gentisic_acid	route 1 step 2	3-maleylpyruvate => pyruvate	oxic	EC:3.7.1.23		0
	K00450	GenD;gentisate 1,2-dioxygenase	gentisic acid degradation route 2 (oxic)	polyphenols;phenolic_acids;hydroxybenzoic_acids;gentisic_acid	route 2 step 1	gentisate => 3-maleylpyruvate	oxic	EC:1.13.11.4		0
	K01801	NagL;maleylpyruvate isomerase	gentisic acid degradation route 2 (oxic)	polyphenols;phenolic_acids;hydroxybenzoic_acids;gentisic_acid	route 2 step 2	3-maleylpyruvate => 3-fumarylpyruvate	oxic	EC:5.2.1.4		0
	K16165	NagK;fumarylpyruvate hydrolase	gentisic acid degradation route 2 (oxic)	polyphenols;phenolic_acids;hydroxybenzoic_acids;gentisic_acid	route 2 step 3	3-fumarylpyruvate => fumarate, pyruvate	oxic	EC:3.7.1.20		0
	K22958	lpdC;gallate decarboxylase subunit C	gallate conversion to pyrogallol (anoxic)	polyphenols;phenolic_acids;hydroxybenzoic_acids;gallic_acid	step 1 subunit C	gallate => pyrogallol	anoxic	EC:4.1.1.59		0
	K22959	lpdB;gallate decarboxylase subunit B	gallate conversion to pyrogallol (anoxic)	polyphenols;phenolic_acids;hydroxybenzoic_acids;gallic_acid	step 1 subunit B	gallate => pyrogallol	anoxic	EC:4.1.1.59		0
	K22960	lpdD;gallate decarboxylase subunit D	gallate conversion to pyrogallol (anoxic)	polyphenols;phenolic_acids;hydroxybenzoic_acids;gallic_acid	step 1 subunit D	gallate => pyrogallol	anoxic	EC:4.1.1.59		0
	K04099	GalA;gallate dioxygenase	gallate degradation (oxic)	polyphenols;phenolic_acids;hydroxybenzoic_acids;gallic_acid	step 1	gallate => (1E)-4-oxobut-1-ene-1,2,4-tricarboxylate	oxic	EC:1.13.11.57	feeds to protocatechuate meta-cleavage	0
	K22553	4-methoxybenzoate monooxygenase (O-demethylating) [EC:1.14.99.15]	4-methoxybenzoate conversion (oxic)	polyphenols;phenolic_acids;hydroxybenzoic_acids;4-methoxybenzoate	step 1	4-Methoxybenzoate => 4-Hydroxybenzoate + Formaldehyde	oxic	EC:1.14.99.15	feeds to K00481	0
	K04105,K20458EC:6.2.1.27,EC:6.2.1.25	hbaA; 4-hydroxybenzoate-CoA ligase [EC:6.2.1.27 6.2.1.25]	4-hydroxybenzoate conversion to benzoyl-coa (anoxic)	polyphenols;phenolic_acids;hydroxybenzoic_acids;4-hydroxybenzoic_acid	step 1	4-Hydroxybenzoate => 4-Hydroxybenzoyl-CoA	anoxic	EC:6.2.1.27,EC:6.2.1.25		0
	K04107,EC:1.1.7.11	hcrC; 4-hydroxybenzoyl-CoA reductase subunit gamma [EC:1.1.7.1]	4-hydroxybenzoate conversion to benzoyl-coa (anoxic)	polyphenols;phenolic_acids;hydroxybenzoic_acids;4-hydroxybenzoic_acid	step 2 subunit C	4-Hydroxybenzoyl-CoA => Benzoyl-CoA	anoxic	EC:1.1.7.11		0
	K04108	hcrA; 4-hydroxybenzoyl-CoA reductase subunit alpha [EC:1.1.7.1]	4-hydroxybenzoate conversion to benzoyl-coa (anoxic)	polyphenols;phenolic_acids;hydroxybenzoic_acids;4-hydroxybenzoic_acid	step 2 subunit A	4-Hydroxybenzoyl-CoA => Benzoyl-CoA	anoxic	EC:1.1.7.11		0
	K04109	hcrB; 4-hydroxybenzoyl-CoA reductase subunit beta [EC:1.1.7.1]	4-hydroxybenzoate conversion to benzoyl-coa (anoxic)	polyphenols;phenolic_acids;hydroxybenzoic_acids;4-hydroxybenzoic_acid	step 2 subunit B	4-Hydroxybenzoyl-CoA => Benzoyl-CoA	anoxic	EC:1.1.7.11		0
	K15066	ligM; 3-O-methylgallate O-demethylase [EC:2.1.1.341]	3-o-methylgallate coversion to gallate (oxic)	polyphenols;phenolic_acids;hydroxybenzoic_acids;3-o-methylgallic_acid	step 1	3-O-Methylgallate => gallate	oxic	EC:2.1.1.341		0
	K15065	desZ; 3-O-methylgallate 3,4-dioxygenase [EC:1.13.11.-]	3-o-methylgallate degradation (oxic)	polyphenols;phenolic_acids;hydroxybenzoic_acids;3-o-methylgallic_acid	step 1	3-O-Methylgallate => 4-Carboxy-2-hydroxy-6-methoxy-6-oxohexa-2,4-dienoate	oxic		feeds to K10221	0
	K19065,EC:1.14.13.23	mobA; 3-hydroxybenzoate 4-monooxygenase [EC:1.14.13.23]	3-hydroxybenzoate conversion to protocatechuic acid (oxic)	polyphenols;phenolic_acids;hydroxybenzoic_acids;3-hydroxybenzoic_acid	step 1	3-hydroxybenzoate => 3,4-dihydroxybenzoate	oxic	EC:1.14.13.23		0
	D00041,EC:4.1.1.103,K20941	GARD;gamma-resorcylic acid decarboxylase,EC:4.1.1.103	resorcylic acid degradation (oxic)	polyphenols;other_polyphenols;other_polyphenols;resorcinol	step 1	gamma-resorcylate => resorcinol	oxic	EC:4.1.1.103		0
	K00217,EC:1.33.1.32	marA; maleylacetate reductase [EC:1.3.1.32]	resorcylic acid degradation (oxic)	polyphenols;other_polyphenols;other_polyphenols;resorcinol	step4	2-maleylacetate => 3-oxoadipic acid	oxic	EC:1.3.1.32		1
	K04098	chqB; hydroxyquinol 1,2-dioxygenase	resorcylic acid degradation (oxic)	polyphenols;other_polyphenols;other_polyphenols;resorcinol	step 3	hydroxyquinol => 3-Hydroxy-cis,cis-muconate	oxic	EC:1.13.11.37		0
	K20942,K20944,K20943	graA; resorcinol 4-hydroxylase	resorcylic acid degradation (oxic)	polyphenols;other_polyphenols;other_polyphenols;resorcinol	step 2	resorcinol => hydroxyquinol	oxic	EC:1.14.14.27,EC:1.14.13.220,EC:1.14.13.219		0
	D00020,EC:1.97.1.2	pgthA;pyrogallol-phloroglucinol transhydroxylase subunit A	pyrogallol conversion to phloroglucinol (anoxic)	polyphenols;other_polyphenols;other_polyphenols;pyrogallol	step 1 subunit A	pyrogallol + 1,2,3,5-tetrahydroxybenzene => phloroglucinol + 1,2,3,5-tetrahydroxybenzene	anoxic	EC:1.97.1.2		0
	D00021	pgthB;pyrogallol-phloroglucinol transhydroxylase subunit B	pyrogallol conversion to phloroglucinol (anoxic)	polyphenols;other_polyphenols;other_polyphenols;pyrogallol	step 1 subunit B	pyrogallol + 1,2,3,5-tetrahydroxybenzene => phloroglucinol + 1,2,3,5-tetrahydroxybenzene	anoxic			0
	D00023,EC:1.3.1.57	PGR;phloroglucinol reductase	phloroglucinol degradation (anoxic)	polyphenols;other_polyphenols;other_polyphenols;phloroglucinol	step 1	phloroglucinol => dihydrophloroglucinol	anoxic	EC:1.3.1.57		0
	D00042	DPGC;dihydrophloroglucinol cyclohydrolyase	phloroglucinol degradation (anoxic)	polyphenols;other_polyphenols;other_polyphenols;phloroglucinol	step 2	dihydrophloroglucinol => (S)-3-hydroxy-5-oxohexanoate	anoxic			0
	D00043	TfD;triacetate-forming dehydrogenase	phloroglucinol degradation (anoxic)	polyphenols;other_polyphenols;other_polyphenols;phloroglucinol	step 3	(S)-3-hydroxy-5-oxohexanoate => triacetate	anoxic			0
	D00044	TAL;triacetate acetoacetate-lyase	phloroglucinol degradation (anoxic)	polyphenols;other_polyphenols;other_polyphenols;phloroglucinol	step 4	triacetate => acetoacetate + acetoacetyl-coA	anoxic			0
	K01612,EC:4.1.1.61,K16239	bsdC; vanillate/4-hydroxybenzoate decarboxylase subunit C [EC:4.1.1.- 4.1.1.61]	phenol conversion to 4-hydroxybenzoate (anoxic)	polyphenols;other_polyphenols;other_polyphenols;phenol	step 1 subunit C	Phenol => 4-Hydroxybenzoate	anoxic	EC:4.1.1.61		0
	K03186	flavin prenyltransferase [EC:2.5.1.129]	phenol conversion to 4-hydroxybenzoate (anoxic)	polyphenols;other_polyphenols;other_polyphenols;phenol	step 1 subunit F	Phenol => 4-Hydroxybenzoate	anoxic	EC:2.5.1.129		0
	K21759	bsdD; vanillate/4-hydroxybenzoate decarboxylase subunit D [EC:4.1.1.- 4.1.1.61]	phenol conversion to 4-hydroxybenzoate (anoxic)	polyphenols;other_polyphenols;other_polyphenols;phenol	step 1 subunit D	Phenol => 4-Hydroxybenzoate	anoxic	EC:4.1.1.61		0
	K03380	phenol 2-monooxygenase	phenol conversion to catechol (oxic)	polyphenols;other_polyphenols;other_polyphenols;phenol	step 1	phenol => catechol	oxic	EC:1.14.13.7		0
	K16242	dmpN; phenol hydroxylase P3 protein [EC:1.14.13.-] [RN:R10042 R10043]	phenol conversion to catechol (oxic)	polyphenols;other_polyphenols;other_polyphenols;phenol	subunit 3	Phenol => Catechol	oxic	EC:1.14.13.243,EC:1.14.13.244		1
	K16243	dmpL; Phenol hydroxylase P1 protein [RN:R10042 R10043]	phenol conversion to catechol (oxic)	polyphenols;other_polyphenols;other_polyphenols;phenol	subunit 1	Phenol => Catechol	oxic	EC:1.14.13.243,EC:1.14.13.244		1
	K16244	dmpM; phenol hydroxylase P2 protein [RN:R10042 R10043]	phenol conversion to catechol (oxic)	polyphenols;other_polyphenols;other_polyphenols;phenol	subunit 2	Phenol => Catechol	oxic	EC:1.14.13.243,EC:1.14.13.244		1
	K16245	dmpO; phenol hydroxylase P4 protein [RN:R10042 R10043]	phenol conversion to catechol (oxic)	polyphenols;other_polyphenols;other_polyphenols;phenol	subunit 4	Phenol => Catechol	oxic	EC:1.14.13.243,EC:1.14.13.244		1
	K16246	dmpP; phenol hydroxylase P5 protein [RN:R10042 R10043]	phenol conversion to catechol (oxic)	polyphenols;other_polyphenols;other_polyphenols;phenol	subunit 5	Phenol => Catechol	oxic	EC:1.14.13.243,EC:1.14.13.244		1
	K16249	dmpK; phenol hydroxylase P0 protein [RN:R10042 R10043]	phenol conversion to catechol (oxic)	polyphenols;other_polyphenols;other_polyphenols;phenol	subunit 0	Phenol => Catechol	oxic	EC:1.14.13.243,EC:1.14.13.244		1
	K00446	dmpB; catechol 2,3 dioxygenase	catechol degradation- meta-cleavage route 1 (oxic)	polyphenols;other_polyphenols;other_polyphenols;catechol	route 1 step 1	catechol => 2-hydroxymuconic semialdehyde	oxic	EC:1.13.11.2		0
	K01617	dmpH; 2-oxo-3-hexenedioate decarboxylase	catechol degradation- meta-cleavage route 1 (oxic)	polyphenols;other_polyphenols;other_polyphenols;catechol	route 1 step 4	4-Oxalocrotonate => 2-Hydroxy-2,4-pentadienoate	oxic	EC:4.1.1.77		0
	K01821	praC; 2-hydroxymuconate tautomerase	catechol degradation- meta-cleavage route 1 (oxic)	polyphenols;other_polyphenols;other_polyphenols;catechol	route 1 step 3	2-Hydroxymuconate => 4-Oxalocrotonate	oxic	EC:5.3.2.6		0
	K10217	dmpC; 2-hydroxymuconate semialdehyde dehydrogenase	catechol degradation- meta-cleavage route 1 (oxic)	polyphenols;other_polyphenols;other_polyphenols;catechol	route 1 step 2	2-Hydroxymuconate semialdehyde => 2-Hydroxymuconate	oxic	EC:1.2.1.85		0
	K18364	bphH; 2-oxopent-4-enoate hydratase	catechol degradation- meta-cleavage route 1 (oxic)	polyphenols;other_polyphenols;other_polyphenols;catechol	route 1 step 5	2-Hydroxy-2,4-pentadienoate => 4-Hydroxy-2-oxopentanoate	oxic	EC:4.2.1.132		0
	K18365	bphI; 4-hydroxy-2-oxovalerate/4-hydroxy-2-oxohexanoate aldolase [EC:4.1.3.39 4.1.3.43]	catechol degradation- meta-cleavage route 1 (oxic)	polyphenols;other_polyphenols;other_polyphenols;catechol	route 1 step 6	4-Hydroxy-2-oxopentanoate => Acetaldehyde + Pyruvate	oxic	EC:4.1.3.39,EC:4.1.3.43		1
	K01666	mhpE; 4-hydroxy-2-oxovalerate aldolase	catechol degradation- meta-cleavage route 2 (oxic)	polyphenols;other_polyphenols;other_polyphenols;catechol	route 2 step 4	4-hydroxy-2-oxovalerate => pyruvate + acetaldehyde	oxic	EC:4.1.3.39		0
	K02554	mhpD; 2-oxo-4-pentenoate hydratase	catechol degradation- meta-cleavage route 2 (oxic)	polyphenols;other_polyphenols;other_polyphenols;catechol	route 2 step 3	2-oxo-4-enoate => 4-hydroxy-2-oxovalerate	oxic	EC:4.2.1.80		1
	K07104	catE; catechol 2,3 dioxygenase	catechol degradation- meta-cleavage route 2 (oxic)	polyphenols;other_polyphenols;other_polyphenols;catechol	route 2 step 1	catechol => 2-hydroxymuconic semialdehyde	oxic	EC:1.13.11.2		0
	K10216	dmpD; 2-hydroxymuconic semialdehyde hydrolase	catechol degradation- meta-cleavage route 2 (oxic)	polyphenols;other_polyphenols;other_polyphenols;catechol	route 2 step 2	2-hydroxymuconic semialdehyde => 2-oxo-4-enoate	oxic	EC:3.7.1.9		1
	K01055, EC:3.1.1.24	pcaD; 3-oxoadipate enol-lactonase [EC:3.1.1.24]	catechol degradation- ortho cleavage (oxic)	polyphenols;other_polyphenols;other_polyphenols;catechol	Step 4	3-Oxoadipate enol-lactone => 3-Oxoadipate	oxic	EC:3.1.1.24		1
	K01856, EC:5.5.1.1	catB; muconate cycloisomerase [EC:5.5.1.1]	catechol degradation- ortho cleavage (oxic)	polyphenols;other_polyphenols;other_polyphenols;catechol	Step 2	cis,cis-Muconate => (+)-Muconolactone	oxic	EC:5.5.1.1		1
	K03381, EC:1.13.11.1	catA; catechol 1,2-dioxygenase [EC:1.13.11.1]	catechol degradation- ortho cleavage (oxic)	polyphenols;other_polyphenols;other_polyphenols;catechol	Step 1	Catechol => cis,cis-Muconate	oxic	EC:1.13.11.1		2
	K03464, EC:5.3.3.4	catC; muconolactone D-isomerase [EC:5.3.3.4]	catechol degradation- ortho cleavage (oxic)	polyphenols;other_polyphenols;other_polyphenols;catechol	Step 3	(+)-Muconolactone => 3-Oxoadipate enol-lactone	oxic	EC:5.3.3.4		1
	K00446	dmpB; catechol 2,3 dioxygenase	4-methylcatechol degradation- meta-cleavage route 1 (oxic)	polyphenols;other_polyphenols;other_polyphenols;4-methylcatechol	route 1 step 1	4-methylcatechol => 2-Hydroxy-5-methyl-cis,cis-muconic semialdehyde	oxic	EC:1.13.11.2		0
	K01617	dmpH; 2-oxo-3-hexenedioate decarboxylase	4-methylcatechol degradation- meta-cleavage route 1 (oxic)	polyphenols;other_polyphenols;other_polyphenols;4-methylcatechol	route 1 step 4	2-Oxo-5-methyl-cis-muconate => 2-Hydroxy-cis-hex-2,4-dienoate	oxic	EC:4.1.1.77		0
	K01821	praC; 2-hydroxymuconate tautomerase	4-methylcatechol degradation- meta-cleavage route 1 (oxic)	polyphenols;other_polyphenols;other_polyphenols;4-methylcatechol	route 1 step 3	2-Hydroxy-5-methyl-cis,cis-muconate => 2-Oxo-5-methyl-cis-muconate	oxic	EC:5.3.2.6		0
	K10217	dmpC; 2-hydroxymuconate semialdehyde dehydrogenase	4-methylcatechol degradation- meta-cleavage route 1 (oxic)	polyphenols;other_polyphenols;other_polyphenols;4-methylcatechol	route 1 step 2	2-Hydroxy-5-methyl-cis,cis-muconic semialdehyde => 2-Hydroxy-5-methyl-cis,cis-muconate	oxic	EC:1.2.1.85		0
	K18364	bphH; 2-oxopent-4-enoate hydratase	4-methylcatechol degradation- meta-cleavage route 1 (oxic)	polyphenols;other_polyphenols;other_polyphenols;4-methylcatechol	route 1 step 5	2-Hydroxy-cis-hex-2,4-dienoate => 4-Hydroxy-2-oxohexanoic acid	oxic	EC:4.2.1.132		0
	K18365	bphI; 4-hydroxy-2-oxovalerate/4-hydroxy-2-oxohexanoate aldolase [EC:4.1.3.39 4.1.3.43]	4-methylcatechol degradation- meta-cleavage route 1 (oxic)	polyphenols;other_polyphenols;other_polyphenols;4-methylcatechol	route 1 step 6	4-Hydroxy-2-oxohexanoic acid => Propanal + Pyruvate	oxic	EC:4.1.3.39,EC:4.1.3.43		1
	K01666	mhpE; 4-hydroxy-2-oxovalerate aldolase	4-methylcatechol degradation- meta-cleavage route 2 (oxic)	polyphenols;other_polyphenols;other_polyphenols;4-methylcatechol	route 2 step 4	4-Hydroxy-2-oxohexanoic acid => Propanal + Pyruvate	oxic	EC:4.1.3.39		0
	K02554	mhpD; 2-oxo-4-pentenoate hydratase	4-methylcatechol degradation- meta-cleavage route 2 (oxic)	polyphenols;other_polyphenols;other_polyphenols;4-methylcatechol	route 2 step 3	2-Hydroxy-cis-hex-2,4-dienoate => 4-Hydroxy-2-oxohexanoic acid	oxic	EC:4.2.1.80		1
	K07104	catE; catechol 2,3 dioxygenase	4-methylcatechol degradation- meta-cleavage route 2 (oxic)	polyphenols;other_polyphenols;other_polyphenols;4-methylcatechol	route 2 step 1	4-methylcatechol => 2-Hydroxy-5-methyl-cis,cis-muconic semialdehyde	oxic	EC:1.13.11.2		0
	K10216	dmpD; 2-hydroxymuconic semialdehyde hydrolase	4-methylcatechol degradation- meta-cleavage route 2 (oxic)	polyphenols;other_polyphenols;other_polyphenols;4-methylcatechol	route 2 step 2	2-Hydroxy-5-methyl-cis,cis-muconic semialdehyde => Formate + 2-Hydroxy-cis-hex-2,4-dienoate	oxic	EC:3.7.1.9		1
	K10702	todF;2-hydroxy-6-oxohepta-2,4-dienoate hydrolase [EC:3.7.1.25]	3-methylcatechol degradation (oxic)	polyphenols;other_polyphenols;other_polyphenols;3-methylcatechol	step 2	2-Hydroxy-6-keto-2,4-heptadienoate => 2-Hydroxy-2,4-pentadienoate + Acetate	oxic	EC:3.7.1.25		0
	K16270	todE;3-methylcatechol 2,3-dioxygenase [EC:1.13.11.-]	3-methylcatechol degradation (oxic)	polyphenols;other_polyphenols;other_polyphenols;3-methylcatechol	step 1	3-methylcatechol => 2-Hydroxy-6-keto-2,4-heptadienoate	oxic			0
	K23526	gcoA; aromatic O-demethylase, cytochrome P450 subunit [EC:1.14.14.-]	guaiacol conversion to catechol (oxic)	polyphenols;other_polyphenols;methoxyphenols;guaiacol	step 1 subunit A	Guaiacol => catechol	oxic			0
	K23527	gcoB; aromatic O-demethylase, reductase subunit [EC:1.6.2.-]	guaiacol conversion to catechol (oxic)	polyphenols;other_polyphenols;methoxyphenols;guaiacol	step 1 subunit B	Guaiacol => catechol	oxic			0
	D00026,EC:1.1.1.194	CalA;coniferyl alcohol dehydrogenase	coniferyl alcohol conversion to ferulic acid (oxic)	polyphenols;other_polyphenols;methoxyphenols;coniferyl_alcohol	Step 1	coniferyl alcohol => coniferyl aldehyde	oxic	EC:1.1.1.194		0
	D00037,K00154,K12355	CalB;coniferyl aldehyde dehydrogenase	coniferyl alcohol conversion to ferulic acid (oxic)	polyphenols;other_polyphenols;methoxyphenols;coniferyl_alcohol	Step 2	coniferyl aldehyde => ferulic acid	oxic			1
	D00027,EC:1.13.11.88,K23363	IEM;isoeugenol monooxygenase	isoeugenol conversion to vanillin (oxic)	polyphenols;other_polyphenols;hydroxyphenylpropenes;isoeugenol	step 1	isoeugenol => vanillin	oxic	EC:1.13.11.88		0
	D00024	EhyA;eugenol hydroxylase subunit A	eugenol conversion to coniferyl alcohol (oxic)	polyphenols;other_polyphenols;hydroxyphenylpropenes;eugenol	Step 1 Subunit A	eugenol => coniferyl alcohol	oxic			0
	D00025	EhyB;eugenol hydroxylase subunit B	eugenol conversion to coniferyl alcohol (oxic)	polyphenols;other_polyphenols;hydroxyphenylpropenes;eugenol	Step 1 Subunit B	eugenol => coniferyl alcohol	oxic			0
	K20153, EC:1.1.3.38,AA4	AA4; vanillyl-alcohol oxidase	vanillyl-alcohol conversion to vanillate (oxic)	polyphenols;other_polyphenols;hydroxybenzyl_alcohols;vanillyl_alcohol	step 1	vanillyl-alcohol => vanillate	oxic	EC:1.1.3.38		0
	AA4	AA4 vanillyl-alcohol oxidase (EC 1.1.3.38)	vanillyl-alcohol oxidase (non-specific)	polyphenols;other_polyphenols;hydroxybenzyl_alcohols;vanillyl_alcohol	step 1	non-specific	oxic	EC 1.1.3.38		0
	K21802,EC:1.2.1.67	vdh; vanillin dehydrogenase	vanillin conversion to vanillate (oxic)	polyphenols;other_polyphenols;hydroxybenzaldehydes;vanillin	step 1	vanillin => vanillate	oxic	EC:1.2.1.67		0
	D00019,K23256	CurA; curcumin/dihydrocurcumin reductase	curcumin conversion	polyphenols;other_polyphenols;curcuminoids;curcumin	step 1	curcumin => tetrahydrocurcumin	anoxic			0
	D00008,K22578	SesA; THF-dependent sesamin/sesamin-monocatechol methylenetransferase	sesamin conversion (anoxic)	polyphenols;lignans;lignans;sesamin	step 1	sesamin => sesamin mono- => di-catechol + 5,10-CH2-THF	anoxic		sometimes located next to folate metabolism genes	0
	D00032,EC:1.17.9.2,K24452,K24453	PAH;pinoresinol-a-hydroxylase	pinoresinol conversion (oxic)	polyphenols;lignans;lignans;pinoresinol	step 1	(+)-pinoresinol => (+)-6-hydroxypinoresinol	oxic	EC:1.17.9.2		0
	D00010	BER; benzyl ether reductase	pinoresinol conversion route 1 (anoxic)	polyphenols;lignans;lignans;pinoresinol	route 1 step 1	pinoresinol => secoisolariciresional	anoxic			0
	D00011	GLM; guaiacol lignan methyltransferase	pinoresinol conversion route 1 (anoxic)	polyphenols;lignans;lignans;pinoresinol	route 1 step 2	Secoisolariciresinol=> didemethyl-secoisolariciresional	anoxic			0
	D00012	CLD; catechol lignan dehydroxylase	pinoresinol conversion route 1 (anoxic)	polyphenols;lignans;lignans;pinoresinol	route 1 step 3	didemethyl-secoisolariciresional => enterodiol	anoxic			0
	D00013	EDL; END lactonizing enzyme	pinoresinol conversion route 1 (anoxic)	polyphenols;lignans;lignans;pinoresinol	route 1 step 4	enterodiol => enterolactone	anoxic			0
	D00033,EC:1.23.1.2,K21568	PinZ; pinoresinol reductase	pinoresinol conversion route 2 (anoxic)	polyphenols;lignans;lignans;pinoresinol	route 2 step 1	pinoresinol => lariciresional => secoisolariciresional	anoxic	EC:1.23.1.2		0
	D00028	PhcC;(+)-dehydrodiconiferyl acid dehydrogenase	dehydroconiferyl alcohol conversion (oxic or anoxic)	polyphenols;lignans;lignans;dehydroconiferyl_alcohol	Step 1 enzyme (+)	DCA-C => DCA-CL => DCA-CC	both			0
	D00029	PhcD;(-)-dehydrodiconiferyl acid dehydrogenase/hydroxylase	dehydroconiferyl alcohol conversion (oxic or anoxic)	polyphenols;lignans;lignans;dehydroconiferyl_alcohol	Step 1 enzyme (-)	DCA-C => DCA-CL => DCA-CC	both			0
	D00030	PhcF;(+)-DCA-CC decarboxylase	dehydroconiferyl alcohol conversion (oxic or anoxic)	polyphenols;lignans;lignans;dehydroconiferyl_alcohol	Step 2 enzyme (+)	DCA-CC => DCA-S	both			0
	D00031	PhcG;(-)-DCA-CC decarboxylase	dehydroconiferyl alcohol conversion (oxic or anoxic)	polyphenols;lignans;lignans;dehydroconiferyl_alcohol	Step 2 enzyme (-)	DCA-CC => DCA-S	both			0
	D00007	LSD;Iignostilbene dioxygenase	dehydroconiferyl alcohol conversion (oxic)	polyphenols;lignans;lignans;dehydroconiferyl_alcohol	Step 3	DCA-S => 5-formylferulate + vanillin	oxic			0
	D00002,K26069	DZR;daidzein reductase	isoflavonoid conversion (anoxic)	polyphenols;flavonoids;isoflavonoids;	step 1	daidzein => dihydrodaidzein, genistein => dihydrogenistein	anoxic		sometimes encoded in gene cluster	0
	D00004,K26071	TDR;tetrahydrodaidzein reductase	isoflavonoid conversion (anoxic)	polyphenols;flavonoids;isoflavonoids;	step 3	tetrahydrodaidzein => equol, tetrahydrogenistein => 5-hydroxy-equol	anoxic		sometimes encoded in gene cluster	0
	D00005,K26070	DDR;dihydrodaidzein reductase	isoflavonoid conversion (anoxic)	polyphenols;flavonoids;isoflavonoids;	step 2b	dihydrodaidzein => tetrahydrodaidzein, dihydrogenistein => tetrahydrogenistein	anoxic		sometimes encoded in gene cluster	0
	D00022,K26175	DDRC;dihydrodaidzein racemase	isoflavonoid conversion (anoxic)	polyphenols;flavonoids;isoflavonoids;	step 2a	(R)-dihydrodaidzein <=> (S)-dihydrodaidzein	anoxic		sometimes encoded in gene cluster	0
	D00039	sam5;flavonoid hydroxylase	isoflavonoid degradation (oxic)	polyphenols;flavonoids;isoflavonoids;	step 1	isoflavones => hydroxyisoflavones	oxic			0
	D00040,K07155,K06911,EC:1.13.11.24	QueD;quercetin-2,3-dioxygenase	quercetin degradation (oxic)	polyphenols;flavonoids;flavonols;quercetin	step 1	quercetin => 2-(3,4-dihydroxybenzoyloxy)-4,6-dihydroxybenzoate	oxic	EC:1.13.11.24		3
	D00001,K26178	FCR; Flavanone/flavanonol-cleaving reductase	flavonol/flavanonol degradation to phloroglucinol (anoxic)	polyphenols;flavonoids;flavonols;	step 2b	flavanonols => hydroxydihydrochalcones	anoxic			0
	D00003,K26177,EC:5.5.1.6	CHI; Chalcone isomerase	flavonol/flavanonol degradation to phloroglucinol (anoxic)	polyphenols;flavonoids;flavonols;	step 2a	flavanonols => auronols	anoxic	EC:5.5.1.6		0
	D00006,K22906,EC:3.7.1.4	PHY; Phloretin hydrolase [EC:3.7.1.4]	flavonol/flavanonol degradation to phloroglucinol (anoxic)	polyphenols;flavonoids;flavonols;	step 3	hydroxydihydrochalcones => phloroglucinol + caffeic acid	anoxic	EC:3.7.1.4	sometimes located adjacent to CHI	0
	D00009,K26176	FLR; Flavone/flavonol reductase	flavonol/flavanonol degradation to phloroglucinol (anoxic)	polyphenols;flavonoids;flavonols;	step 1	flavonols => flavanonols	anoxic			0
	D00039	sam5;flavonoid hydroxylase	flavone degradation (oxic)	polyphenols;flavonoids;flavones;	step 1	flavones => hydroxyflavones, luteolin => hypolaetin	oxic			0
	D00001,K26178	FCR; Flavanone/flavanonol-cleaving reductase	flavone/flavanone degradation to phloroglucinol (anoxic)	polyphenols;flavonoids;flavones;	step 2b	flavanones => dihydrochalcones	anoxic			0
	D00003,K26177,EC:5.5.1.6	CHI; Chalcone isomerase	flavone/flavanone degradation to phloroglucinol (anoxic)	polyphenols;flavonoids;flavones;	step 2a	flavanones <=> chalcones	anoxic	EC:5.5.1.6		0
	D00006,K22906,EC:3.7.1.4	PHY; Phloretin hydrolase [EC:3.7.1.4]	flavone/flavanone degradation to phloroglucinol (anoxic)	polyphenols;flavonoids;flavones;	step 3	dihydrochalcone => phloroglucinol + 3-(4-hydroxyphenyl)propionic acid	anoxic	EC:3.7.1.4	sometimes located adjacent to CHI	0
	D00009,K26176	FLR; Flavone/flavonol reductase	flavone/flavanone degradation to phloroglucinol (anoxic)	polyphenols;flavonoids;flavones;	step 1	flavones => flavanones	anoxic			0
	D00035,K26180	FdeE;naringenin hydroxylase	naringenin degradation (oxic)	polyphenols;flavonoids;flavanones;naringenin	step 1a	naringenin => 8-hydroxynaringenin	oxic			0
	D00036,K26181	FdeC;naringenin dioxygenase	naringenin degradation (oxic)	polyphenols;flavonoids;flavanones;naringenin	step 2a	8-hydroxynaringenin => ((2E,4E)-2,4-dihydroxy-4-[6-(4-hydroxyphenyl)-2,4-dioxodihydro-2H-pyran-3(4H)-ylidene]but-2-enoic acid)	oxic			0
	K26179	naringenin degradation protein FdeD	naringenin degradation (oxic)	polyphenols;flavonoids;flavanones;naringenin	step 1b	naringenin => 8-hydroxynaringenin	oxic			0
	K26182	naringenin degradation protein FdeH	naringenin degradation (oxic)	polyphenols;flavonoids;flavanones;naringenin	step 2b	8-hydroxynaringenin => ((2E,4E)-2,4-dihydroxy-4-[6-(4-hydroxyphenyl)-2,4-dioxodihydro-2H-pyran-3(4H)-ylidene]but-2-enoic acid)	oxic			0
	K26183	naringenin degradation protein FdeJ	naringenin degradation (oxic)	polyphenols;flavonoids;flavanones;naringenin	step 3	((2E,4E)-2,4-dihydroxy-4-[6-(4-hydroxyphenyl)-2,4-dioxodihydro-2H-pyran-3(4H)-ylidene]but-2-enoic acid) => oxaloacetate + 5-(4-hydroxyphenyl)-3-oxovalerolactone	oxic			0
	K26184	naringenin degradation protein FdeB	naringenin degradation (oxic)	polyphenols;flavonoids;flavanones;naringenin	step 4	5-(4-hydroxyphenyl)-3-oxovalerolactone => 5-hydroxy-5-(4-hydroxyphenyl)-3-oxopentanoate	oxic			0
	K26185	naringenin degradation protein FdeI	naringenin degradation (oxic)	polyphenols;flavonoids;flavanones;naringenin	step 5	5-hydroxy-5-(4-hydroxyphenyl)-3-oxopentanoate => 4-hydroxy-4-(4-hydroxyphenyl)-butan-2-one => 4-(4-hydroxyphenyl)-3-buten-2-one	oxic			0
	D00039	sam5;flavonoid hydroxylase	flavanone degradation (oxic)	polyphenols;flavonoids;flavanones;	step 1	flavanones => hydroxyflavanones	oxic			0
	AA6	AA6 1,4-benzoquinone reductase (EC. 1.6.5.6)	benzoquinone reductase (non-specific)	non-specific;non-specific;non-specific	step 1	non-specific	oxic	EC. 1.6.5.6		0
	K09252,EC:3.1.1.73	FAEB; feruloyl esterase	lignocellulose depolymerization (oxic or anoxic)	non-specific;non-specific;non-specific	Step 1	feruloyl-polysaccharide => ferulic acid + polysaccharide	both	EC:3.1.1.73		0
	AA2,K03782	AA2 manganese peroxidase (EC 1.11.1.13); versatile peroxidase (EC 1.11.1.16); lignin peroxidase (EC 1.11.1.14); peroxidase (EC 1.11.1.-)	peroxidase (non-specific)	non-specific;non-specific;non-specific	step 1	non-specific	oxic	EC 1.11.1.13,EC 1.11.1.16,EC 1.11.1.14,EC 1.11.1.-	extracellular	0
	AA1	AA1 Laccase / p-diphenol:oxygen oxidoreductase / ferroxidase (EC 1.10.3.2); ; ferroxidase (EC 1.10.3.-); Laccase-like multicopper oxidase (EC 1.10.3.-)	polyphenol oxidase (non-specific)	non-specific;non-specific;non-specific	step 1	non-specific	oxic	EC 1.10.3.2,EC 1.10.3.-	extracellular	0
	K05549, EC:1.14.12.10	benA;benzoate/toluate 1,2-dioxygenase subunit alpha [EC:1.14.12.10 1.14.12.-] [RN:R05290 R05291 R05428 R05621 R05622 R05665 R08100 R08101 R08108 R08109 R08110]	toluate degradation to 4-methylcatechol (oxic)	non-polyphenol;aromatic_hydrocarbon;toluic_acid	step 1 subunit A	Toluate => cis-1,2-Dihydroxy-4-methylcyclohexa-3,5-diene-1-carboxylate	oxic	EC:1.14.12.10		0
	K05550,EC:1.14.12.10	benB; benzoate/toluate 1,2-dioxygenase subunit beta [EC:1.14.12.10 1.14.12.-] [RN:R05290 R05291 R05428 R05621 R05622 R05665 R08100 R08101 R08108 R08109 R08110]	toluate degradation to 4-methylcatechol (oxic)	non-polyphenol;aromatic_hydrocarbon;toluic_acid	step 1 subunit B	Toluate => cis-1,2-Dihydroxy-4-methylcyclohexa-3,5-diene-1-carboxylate	oxic	EC:1.14.12.10		1
	K05783, EC:1.3.1.25	benD; dihydroxycyclohexadiene carboxylate dehydrogenase [EC:1.3.1.25 1.3.1.-]	toluate degradation to 4-methylcatechol (oxic)	non-polyphenol;aromatic_hydrocarbon;toluic_acid	step 2	cis-1,2-Dihydroxy-4-methylcyclohexa-3,5-diene-1-carboxylate => 4-Methylcatechol	oxic	EC:1.3.1.25	feeds to catechol meta-cleavage	1
	K05784	benC; benzoate/toluate 1,2-dioxygenasreductase component [EC:1.18.1.-]	toluate degradation to 4-methylcatechol (oxic)	non-polyphenol;aromatic_hydrocarbon;toluic_acid	step 1 subunit C	Toluate => cis-1,2-Dihydroxy-4-methylcyclohexa-3,5-diene-1-carboxylate	oxic			1
	EC:1.14.12.8	4-sulfobenzoate 3,4-dioxygenase	toluene-4-sulfonate conversion to protocatechuic acid (oxic)	non-polyphenol;aromatic_hydrocarbon;toluene-4-sulfonate	step 4	4-Sulfobenzoate => 3,4-Dihydroxybenzoate + Sulfite	oxic	EC:1.14.12.8		0
	K15768	tsaM; p-toluenesulfonate methyl-monooxygenase oxygenase component TsaM [EC:1.14.13.-]	toluene-4-sulfonate conversion to protocatechuic acid (oxic)	non-polyphenol;aromatic_hydrocarbon;toluene-4-sulfonate	step 1 subunit M	Toluene-4-sulfonate => 4-Sulfobenzyl alcohol	oxic			0
	K15769	tsaB; p-toluenesulfonate methyl-monooxygenase reductase component TsaB [EC:1.5.1.-]	toluene-4-sulfonate conversion to protocatechuic acid (oxic)	non-polyphenol;aromatic_hydrocarbon;toluene-4-sulfonate	step 1 subunit B	Toluene-4-sulfonate => 4-Sulfobenzyl alcohol	oxic			0
	K19629	tsaD; 4-(hydroxymethyl)benzenesulfonate dehydrogenase [EC:1.1.1.257]	toluene-4-sulfonate conversion to protocatechuic acid (oxic)	non-polyphenol;aromatic_hydrocarbon;toluene-4-sulfonate	step 2	4-Sulfobenzyl alcohol => 4-formylbenzenesulfonate	oxic	EC:1.1.1.257		2
	K19630	tsaC; 4-formylbenzenesulfonate dehydrogenase [EC:1.2.1.62]	toluene-4-sulfonate conversion to protocatechuic acid (oxic)	non-polyphenol;aromatic_hydrocarbon;toluene-4-sulfonate	step 3	4-formylbenzenesulfonate => 4-sulfobenzoate	oxic	EC:1.2.1.62		1
	K00055,EC:1.1.1.90,AA3_2	aryl-alcohol dehydrogenase [EC:1.1.1.90] [RN:R01763 R02611 R04304 R05282 R05347 R05348]	toluene conversion to benzoate (oxic)	non-polyphenol;aromatic_hydrocarbon;toluene	step 2	Benzyl alcohol => Benzaldehyde	oxic	EC:1.1.1.90		0
	K00141, EC:1.2.1.28	xylC; benzaldehyde dehydrogenase (NAD) [EC:1.2.1.28] [RN:R01293 R01419 R05289 R05663 R05664 R07667	toluene conversion to benzoate (oxic)	non-polyphenol;aromatic_hydrocarbon;toluene	step 3	Benzaldehyde => Benzoate	oxic	EC:1.2.1.28		0
	K15760,EC:1.14.13.236	tmoA; toluene monooxygenase system protein A [EC:1.14.13.236 1.14.13.-] [RN:R02550 R03562 R05666]	toluene conversion to benzoate (oxic)	non-polyphenol;aromatic_hydrocarbon;toluene	step 1 subunit A	Toluene => Benzyl alcohol	oxic	EC:1.14.13.236		0
	K15761	tmoB; toluene monooxygenase system protein B [EC:1.14.13.236 1.14.13.-]. [RN:R02550 R03562 R05666]	toluene conversion to benzoate (oxic)	non-polyphenol;aromatic_hydrocarbon;toluene	step 1 subunit B	Toluene => Benzyl alcohol	oxic			0
	K15762	tmoC; toluene monooxygenase system ferredoxin subunit [RN:R02550 R03562 R05666 R09513]	toluene conversion to benzoate (oxic)	non-polyphenol;aromatic_hydrocarbon;toluene	step 1 subunit C	Toluene => Benzyl alcohol	oxic			0
	K15763	tmoD; toluene monooxygenase system protein D [EC:1.14.13.236 1.14.13.-] [RN:R02550 R03562 R05666]	toluene conversion to benzoate (oxic)	non-polyphenol;aromatic_hydrocarbon;toluene	step 1 subunit D	Toluene => Benzyl alcohol	oxic			0
	K15764	tmoE; toluene monooxygenase system protein E [EC:1.14.13.236 1.14.13.-] [RN:R02550 R03562 R05666]	toluene conversion to benzoate (oxic)	non-polyphenol;aromatic_hydrocarbon;toluene	step 1 subunit E	Toluene => Benzyl alcohol	oxic			0
	K15765	tmoF; toluene monooxygenase electron transfer component [EC:1.18.1.3] [RN:R02550 R03562 R05666 R09513]	toluene conversion to benzoate (oxic)	non-polyphenol;aromatic_hydrocarbon;toluene	step 1 subunit F	Toluene => Benzyl alcohol	oxic	EC:1.18.1.3		0
	K07540,EC:4.1.99.11	benzylsuccinate synthase [EC:4.1.99.11]	toluene conversion to benzoyl-coa (anoxic)	non-polyphenol;aromatic_hydrocarbon;toluene	step 1	Toluene + Fumarate => Benzylsuccinate	anoxic	EC:4.1.99.11		0
	K07543,EC:2.8.3.15	bbsE; benzylsuccinate CoA-transferase BbsE subunit [EC:2.8.3.15]	toluene conversion to benzoyl-coa (anoxic)	non-polyphenol;aromatic_hydrocarbon;toluene	step 2 subunit A	Benzylsuccinate + Succinyl-CoA => Benzylsuccinyl-CoA + Succinate	anoxic	EC:2.8.3.15		0
	K07544	bbsF; benzylsuccinate CoA-transferase BbsF subunit [EC:2.8.3.15]	toluene conversion to benzoyl-coa (anoxic)	non-polyphenol;aromatic_hydrocarbon;toluene	step 2 subunit B	Benzylsuccinate + Succinyl-CoA => Benzylsuccinyl-CoA + Succinate	anoxic	EC:2.8.3.15		0
	K07545	bbsG; (R)-benzylsuccinyl-CoA dehydrogenase [EC:1.3.8.3]	toluene conversion to benzoyl-coa (anoxic)	non-polyphenol;aromatic_hydrocarbon;toluene	step 3	Benzylsuccinyl-CoA => E-Phenylitaconyl-CoA	anoxic	EC:1.3.8.3		0
	K07546	bbsH; E-phenylitaconyl-CoA hydratase [EC:4.2.1.-]	toluene conversion to benzoyl-coa (anoxic)	non-polyphenol;aromatic_hydrocarbon;toluene	step 4	E-Phenylitaconyl-CoA => (Hydroxymethylphenyl)succinyl-CoA	anoxic			0
	K07547	bbsC; (2S)-[(R)-hydroxy(phenyl)methyl]-succinyl-CoA dehydrogenase BbsC subunit [EC:1.1.1.429]	toluene conversion to benzoyl-coa (anoxic)	non-polyphenol;aromatic_hydrocarbon;toluene	step 5 subunit A	(2S)-[(R)-Hydroxy(phenyl)methyl]succinyl-CoA => (S)-2-Benzoylsuccinyl-CoA	anoxic	EC:1.1.1.429		0
	K07548	bbsD; (2S)-[(R)-hydroxy(phenyl)methyl]-succinyl-CoA dehydrogenase BbsD subunit [EC:1.1.1.429]	toluene conversion to benzoyl-coa (anoxic)	non-polyphenol;aromatic_hydrocarbon;toluene	step 5 subunit B	(2S)-[(R)-Hydroxy(phenyl)methyl]succinyl-CoA => (S)-2-Benzoylsuccinyl-CoA	anoxic	EC:1.1.1.429		0
	K07549	benzoylsuccinyl-CoA thiolase BbsA subunit [EC:2.3.1.-]	toluene conversion to benzoyl-coa (anoxic)	non-polyphenol;aromatic_hydrocarbon;toluene	step 6 subunit A	Benzoylsuccinyl-CoA => Benzoyl-CoA + Succinyl-CoA	anoxic			0
	K07550	benzoylsuccinyl-CoA thiolase BbsB subunit [EC:2.3.1.-]	toluene conversion to benzoyl-coa (anoxic)	non-polyphenol;aromatic_hydrocarbon;toluene	step 6 subunit B	Benzoylsuccinyl-CoA => Benzoyl-CoA + Succinyl-CoA	anoxic			0
	K16242	dmpN; phenol hydroxylase P3 protein [EC:1.14.13.-] [RN:R10042 R10043]	toluene conversion to o-cresol (oxic)	non-polyphenol;aromatic_hydrocarbon;toluene	subunit 3	Toluene => O-Cresol	oxic	EC:1.14.13.243,EC:1.14.13.244		1
	K16243	dmpL; Phenol hydroxylase P1 protein [RN:R10042 R10043]	toluene conversion to o-cresol (oxic)	non-polyphenol;aromatic_hydrocarbon;toluene	subunit 1	Toluene => O-Cresol	oxic	EC:1.14.13.243,EC:1.14.13.244		1
	K16244	dmpM; phenol hydroxylase P2 protein [RN:R10042 R10043]	toluene conversion to o-cresol (oxic)	non-polyphenol;aromatic_hydrocarbon;toluene	subunit 2	Toluene => O-Cresol	oxic	EC:1.14.13.243,EC:1.14.13.244		1
	K16245	dmpO; phenol hydroxylase P4 protein [RN:R10042 R10043]	toluene conversion to o-cresol (oxic)	non-polyphenol;aromatic_hydrocarbon;toluene	subunit 4	Toluene => O-Cresol	oxic	EC:1.14.13.243,EC:1.14.13.244		1
	K16246	dmpP; phenol hydroxylase P5 protein [RN:R10042 R10043]	toluene conversion to o-cresol (oxic)	non-polyphenol;aromatic_hydrocarbon;toluene	subunit 5	Toluene => O-Cresol	oxic	EC:1.14.13.243,EC:1.14.13.244		1
	K16249	dmpK; phenol hydroxylase P0 protein [RN:R10042 R10043]	toluene conversion to o-cresol (oxic)	non-polyphenol;aromatic_hydrocarbon;toluene	subunit 0	Toluene => O-Cresol	oxic	EC:1.14.13.243,EC:1.14.13.244		1
	K10616,EC:1.14.15.25	cymAa; p-cymene methyl-monooxygenase [EC:1.14.15.25]	cymene conversion to cumic acid (oxic)	non-polyphenol;aromatic_hydrocarbon;terpenoid;p-cymene	step 1 subunit A	p-Cymene => p-Cumic alcohol	oxic	EC:1.14.15.25		0
	K10617	cymB; p-cumic alcohol dehydrogenase	cymene conversion to cumic acid (oxic)	non-polyphenol;aromatic_hydrocarbon;terpenoid;p-cymene	step 2	p-Cumic alcohol => cuminaldehyde	oxic			0
	K10618	cymC; p-cumic aldehyde dehydrogenase	cymene conversion to cumic acid (oxic)	non-polyphenol;aromatic_hydrocarbon;terpenoid;p-cymene	step 3	cuminaldehyde => p-Cumate	oxic			0
	K18293	cymAb; p-cymene methyl-monooxygenase electron transfer component [EC:1.18.1.3]	cymene conversion to cumic acid (oxic)	non-polyphenol;aromatic_hydrocarbon;terpenoid;p-cymene	step 1 subunit B	p-Cymene => p-Cumic alcohol	oxic	EC:1.18.1.3		0
	K10619,EC:1.14.12.25	cmtAb; p-cumate 2,3-dioxygenase subunit alpha [EC:1.14.12.25]	cumic acid degradation (oxic)	non-polyphenol;aromatic_hydrocarbon;terpenoid;p-cumate	Step 1 subunit A	p-Cumate => cis-2,3-Dihydroxy-2,3-dihydro-p-cumate	oxic	EC:1.14.12.25		0
	K10620,EC:1.3.1.58	cmtB; 2,3-dihydroxy-2,3-dihydro-p-cumate dehydrogenase [EC:1.3.1.58]	cumic acid degradation (oxic)	non-polyphenol;aromatic_hydrocarbon;terpenoid;p-cumate	step 2	cis-2,3-Dihydroxy-2,3-dihydro-p-cumate => 2,3-Dihydroxy-p-cumate	oxic	EC:1.3.1.58		0
	K10621,EC:1.13.11.14	cmtC; 2,3-dihydroxy-p-cumate/2,3-dihydroxybenzoate 3,4-dioxygenase [EC:1.13.11.- 1.13.11.14]	cumic acid degradation (oxic)	non-polyphenol;aromatic_hydrocarbon;terpenoid;p-cumate	step 3	2,3-Dihydroxy-p-cumate => 2-Hydroxy-3-carboxy-6-oxo-7-methylocta-2,4-dienoate	oxic	EC:1.13.11.14		0
	K10622	cmtD; HCOMODA/2-hydroxy-3-carboxy-muconic semialdehyde decarboxylase [EC:4.1.1.-]	cumic acid degradation (oxic)	non-polyphenol;aromatic_hydrocarbon;terpenoid;p-cumate	step 4	2-Hydroxy-3-carboxy-6-oxo-7-methylocta-2,4-dienoate => 2-Hydroxy-6-oxo-7-methylocta-2,4-dienoate	oxic			0
	K10623	cmtE; HOMODA hydrolase [EC:3.7.1.-]	cumic acid degradation (oxic)	non-polyphenol;aromatic_hydrocarbon;terpenoid;p-cumate	step 5	2-Hydroxy-6-oxo-7-methylocta-2,4-dienoate => Methylpropanoate + cis-2-hydroxy-penta-2,4-dienoate	oxic			0
	K16303	cmtAc; p-cumate 2,3-dioxygenase subunit beta [EC:1.14.12.25]	cumic acid degradation (oxic)	non-polyphenol;aromatic_hydrocarbon;terpenoid;p-cumate	Step 1 subunit B	p-Cumate => cis-2,3-Dihydroxy-2,3-dihydro-p-cumate	oxic	EC:1.14.12.25		0
	K16304	cmtAd; p-cumate 2,3-dioxygenase ferredoxin component	cumic acid degradation (oxic)	non-polyphenol;aromatic_hydrocarbon;terpenoid;p-cumate	Step 1 subunit C	p-Cumate => cis-2,3-Dihydroxy-2,3-dihydro-p-cumate	oxic			0
	K18227	cmtAa; p-cumate 2,3-dioxygenase ferredoxin reductase component [EC:1.18.1.3]	cumic acid degradation (oxic)	non-polyphenol;aromatic_hydrocarbon;terpenoid;p-cumate	Step 1 subunit D	p-Cumate => cis-2,3-Dihydroxy-2,3-dihydro-p-cumate	oxic	EC:1.18.1.3		0
	K04102	pht5; 4,5-dihydroxyphthalate decarboxylase [EC:4.1.1.55]	phthalate conversion to protocatechuic acid route 1 (oxic)	non-polyphenol;aromatic_hydrocarbon;phthalic_acid	route 1 step 3	4,5-Dihydroxyphthalate => 3,4-Dihydroxybenzoate	oxic	EC:4.1.1.55		0
	K18067,EC:1.3.1.64	pht4; phthalate 4,5-cis-dihydrodiol dehydrogenase [EC:1.3.1.64]	phthalate conversion to protocatechuic acid route 1 (oxic)	non-polyphenol;aromatic_hydrocarbon;phthalic_acid	route 1 step 2	Phthalate-4,5-cis-dihydrodiol. => 4,5-Dihydroxyphthalate	oxic	EC:1.3.1.64		0
	K18068,EC:1.14.12.7	pht3; phthalate 4,5-dioxygenase [EC:1.14.12.7]	phthalate conversion to protocatechuic acid route 1 (oxic)	non-polyphenol;aromatic_hydrocarbon;phthalic_acid	route 1 step 1 Subunit A	Phthalate => Phthalate-4,5-cis-dihydrodiol	oxic	EC:1.14.12.7		0
	K18069	pht2; phthalate 4,5-dioxygenase reductase component [EC:1.18.1.-]	phthalate conversion to protocatechuic acid route 1 (oxic)	non-polyphenol;aromatic_hydrocarbon;phthalic_acid	route 1 step 1 Subunit B	Phthalate => Phthalate-4,5-cis-dihydrodiol	oxic			0
	K18251	phtAa; phthalate 3,4-dioxygenase subunit alpha [EC:1.14.12.-]	phthalate conversion to protocatechuic acid route 2 (oxic)	non-polyphenol;aromatic_hydrocarbon;phthalic_acid	route 2 step 1 subunit A	Phthalate => Phthalate 3,4-cis-dihydrodiol	oxic			0
	K18252	phtAb; phthalate 3,4-dioxygenase subunit beta [EC:1.14.12.-]	phthalate conversion to protocatechuic acid route 2 (oxic)	non-polyphenol;aromatic_hydrocarbon;phthalic_acid	route 2 step 1 subunit B	Phthalate => Phthalate 3,4-cis-dihydrodiol	oxic			0
	K18253	phtAc; phthalate 3,4-dioxygenase ferredoxin component	phthalate conversion to protocatechuic acid route 2 (oxic)	non-polyphenol;aromatic_hydrocarbon;phthalic_acid	route 2 step 1 subunit C	Phthalate => Phthalate 3,4-cis-dihydrodiol	oxic			0
	K18254	phtAd; phthalate 3,4-dioxygenase ferredoxin reductase component [EC:1.18.1.3]	phthalate conversion to protocatechuic acid route 2 (oxic)	non-polyphenol;aromatic_hydrocarbon;phthalic_acid	route 2 step 2	Phthalate => Phthalate 3,4-cis-dihydrodiol	oxic	EC:1.18.1.3		0
	K18255	phtB; phthalate 3,4-cis-dihydrodiol dehydrogenase [EC:1.3.1.-]	phthalate conversion to protocatechuic acid route 2 (oxic)	non-polyphenol;aromatic_hydrocarbon;phthalic_acid	route 2 step 3	Phthalate 3,4-cis-dihydrodiol => 3,4-Dihydroxyphthalate	oxic			0
	K18256	phtC; 3,4-dihydroxyphthalate decarboxylase [EC:4.1.1.69]	phthalate conversion to protocatechuic acid route 2 (oxic)	non-polyphenol;aromatic_hydrocarbon;phthalic_acid	route 2 step 4	3,4-Dihydroxyphthalate => 3,4-Dihydroxybenzoate	oxic	EC:4.1.1.69		0
	K00480	nahG; salicylate hydroxylase	phenanthrene conversion to naphthalene-1,2-diol (oxic)	non-polyphenol;aromatic_hydrocarbon;phenanthrene	step 6	1-Hydroxy-2-naphthoate => Naphthalene-1,2-diol	oxic	EC:1.14.13.1		0
	K11943	nidA; PAH dioxygenase large subunit [EC:1.13.11.-]	phenanthrene conversion to naphthalene-1,2-diol (oxic)	non-polyphenol;aromatic_hydrocarbon;phenanthrene	step 1 subunit A	Phenanthrene => (+)-cis-3,4-Dihydrophenanthrene-3,4-diol	oxic			0
	K11944	nidB; PAH dioxygenase small subunit [EC:1.13.11.-]	phenanthrene conversion to naphthalene-1,2-diol (oxic)	non-polyphenol;aromatic_hydrocarbon;phenanthrene	step 1 subunit B	Phenanthrene => (+)-cis-3,4-Dihydrophenanthrene-3,4-diol	oxic			0
	K11945	phdF; extradiol dioxygenase [EC:1.13.11.-]	phenanthrene conversion to naphthalene-1,2-diol (oxic)	non-polyphenol;aromatic_hydrocarbon;phenanthrene	step 3	Phenanthrene-3,4-diol => 2-Hydroxy-2H-benzo[h]chromene-2-carboxylate	oxic			0
	K11946	phdG; hydratase-aldolase [EC:4.1.2.-]	phenanthrene conversion to naphthalene-1,2-diol (oxic)	non-polyphenol;aromatic_hydrocarbon;phenanthrene	step 4	cis-4-(1'-Hydroxynaphth-2'-yl)-2-oxobut-3-enoate => 1-Hydroxy-2-naphthaldehyde + Pyruvate	oxic			0
	K11947	nidD; aldehyde dehydrogenase [EC:1.2.1.-]	phenanthrene conversion to naphthalene-1,2-diol (oxic)	non-polyphenol;aromatic_hydrocarbon;phenanthrene	step 5	1-Hydroxy-2-naphthaldehyde => 1-Hydroxy-2-naphthoate	oxic			0
	K18257	phdE; cis-3,4-dihydrophenanthrene-3,4-diol dehydrogenase [EC:1.3.1.49]	phenanthrene conversion to naphthalene-1,2-diol (oxic)	non-polyphenol;aromatic_hydrocarbon;phenanthrene	step 2	(+)-cis-3,4-Dihydrophenanthrene-3,4-diol => Phenanthrene-3,4-diol	oxic	EC:1.3.1.49		0
	K00055,EC:1.1.1.90,AA3_2	aryl-alcohol dehydrogenase [EC:1.1.1.90] [RN:R01763 R02611 R04304 R05282 R05347 R05348]	p-xylene conversion to toluate (oxic)	non-polyphenol;aromatic_hydrocarbon;p-xylene	step 2	4-Methylbenzyl alcohol => p-Tolualdehyde	oxic	EC:1.1.1.90		0
	K00141, EC:1.2.1.28	xylC; benzaldehyde dehydrogenase (NAD) [EC:1.2.1.28] [RN:R01293 R01419 R05289 R05663 R05664 R07667	p-xylene conversion to toluate (oxic)	non-polyphenol;aromatic_hydrocarbon;p-xylene	step 3	p-Tolualdehyde => Toluate	oxic	EC:1.2.1.28		0
	K15757, EC:1.14.15.26	xylM; toluene methyl-monooxygenase [EC:1.14.15.26] [RN:R02550 R05288 R05442 R05443]	p-xylene conversion to toluate (oxic)	non-polyphenol;aromatic_hydrocarbon;p-xylene	step 1 subunit A	p-Xylene => 4-Methylbenzyl alcohol	oxic	EC:1.14.15.26		0
	K15758,EC:1.18.1.3	xylA; toluene methyl-monooxygenase electron transfer component [EC:1.18.1.3] [RN:R02550 R05288 R05442 R05443]	p-xylene conversion to toluate (oxic)	non-polyphenol;aromatic_hydrocarbon;p-xylene	step 1 subunit B	p-Xylene => 4-Methylbenzyl alcohol	oxic	EC:1.18.1.3		0
	K00055,EC:1.1.1.90,AA3_2	aryl-alcohol dehydrogenase [EC:1.1.1.90] [RN:R01763 R02611 R04304 R05282 R05347 R05348]	o-xylene conversion to o-toluate (oxic)	non-polyphenol;aromatic_hydrocarbon;o-xylene	step 2	2-Methylbenzyl alcohol => 2-Methylbenzaldehyde	oxic	EC:1.1.1.90		0
	K00141, EC:1.2.1.28	xylC; benzaldehyde dehydrogenase (NAD) [EC:1.2.1.28] [RN:R01293 R01419 R05289 R05663 R05664 R07667	o-xylene conversion to o-toluate (oxic)	non-polyphenol;aromatic_hydrocarbon;o-xylene	step 3	2-Methylbenzaldehyde => o-Toluate	oxic	EC:1.2.1.28		0
	K15757, EC:1.14.15.26	xylM; toluene methyl-monooxygenase [EC:1.14.15.26] [RN:R02550 R05288 R05442 R05443]	o-xylene conversion to o-toluate (oxic)	non-polyphenol;aromatic_hydrocarbon;o-xylene	step 1 subunit A	o-Xylene => 2-Methylbenzyl alcohol	oxic	EC:1.14.15.26		0
	K15758,EC:1.18.1.3	xylA; toluene methyl-monooxygenase electron transfer component [EC:1.18.1.3] [RN:R02550 R05288 R05442 R05443]	o-xylene conversion to o-toluate (oxic)	non-polyphenol;aromatic_hydrocarbon;o-xylene	step 1 subunit B	o-Xylene => 2-Methylbenzyl alcohol	oxic	EC:1.18.1.3		0
	K05549, EC:1.14.12.10	benA; benzoate/toluate 1,2-dioxygenase subunit alpha [EC:1.14.12.10 1.14.12.-] [RN:R05290 R05291 R05428 R05621 R05622 R05665 R08100 R08101 R08108 R08109 R08110]	o-toluate degradation to 3-methylcatechol (oxic)	non-polyphenol;aromatic_hydrocarbon;o-toluic_acid	step 1 subunit A	o-Toluate => 1,2-Dihydroxy-6-methylcyclohexa-3,5-dienecarboxylate	oxic	EC:1.14.12.10		0
	K05550,EC:1.14.12.10	benB; benzoate/toluate 1,2-dioxygenase subunit beta [EC:1.14.12.10 1.14.12.-] [RN:R05290 R05291 R05428 R05621 R05622 R05665 R08100 R08101 R08108 R08109 R08110]	o-toluate degradation to 3-methylcatechol (oxic)	non-polyphenol;aromatic_hydrocarbon;o-toluic_acid	step 1 subunit B	o-Toluate => 1,2-Dihydroxy-6-methylcyclohexa-3,5-dienecarboxylate	oxic	EC:1.14.12.10		1
	K05783, EC:1.3.1.25	benD; dihydroxycyclohexadiene carboxylate dehydrogenase [EC:1.3.1.25 1.3.1.-]	o-toluate degradation to 3-methylcatechol (oxic)	non-polyphenol;aromatic_hydrocarbon;o-toluic_acid	step 2	1,2-Dihydroxy-6-methylcyclohexa-3,5-dienecarboxylate => 3-Methylcatechol	oxic	EC:1.3.1.25		1
	K05784	benC; benzoate/toluate 1,2-dioxygenasreductase component [EC:1.18.1.-]	o-toluate degradation to 3-methylcatechol (oxic)	non-polyphenol;aromatic_hydrocarbon;o-toluic_acid	step 1 subunit C	o-Toluate => 1,2-Dihydroxy-6-methylcyclohexa-3,5-dienecarboxylate	oxic			1
	K16242	dmpN; phenol hydroxylase P3 protein [EC:1.14.13.-] [RN:R10042 R10043]	o-cresol conversion to 2,3-dihydroxytoluene (oxic)	non-polyphenol;aromatic_hydrocarbon;o-cresol	subunit 3	O-Cresol => 2,3-Dihydroxytoluene	oxic	EC:1.14.13.243,EC:1.14.13.244		1
	K16243	dmpL; Phenol hydroxylase P1 protein [RN:R10042 R10043]	o-cresol conversion to 2,3-dihydroxytoluene (oxic)	non-polyphenol;aromatic_hydrocarbon;o-cresol	subunit 1	O-Cresol => 2,3-Dihydroxytoluene	oxic	EC:1.14.13.243,EC:1.14.13.244		1
	K16244	dmpM; phenol hydroxylase P2 protein [RN:R10042 R10043]	o-cresol conversion to 2,3-dihydroxytoluene (oxic)	non-polyphenol;aromatic_hydrocarbon;o-cresol	subunit 2	O-Cresol => 2,3-Dihydroxytoluene	oxic	EC:1.14.13.243,EC:1.14.13.244		1
	K16245	dmpO; phenol hydroxylase P4 protein [RN:R10042 R10043]	o-cresol conversion to 2,3-dihydroxytoluene (oxic)	non-polyphenol;aromatic_hydrocarbon;o-cresol	subunit 4	O-Cresol => 2,3-Dihydroxytoluene	oxic	EC:1.14.13.243,EC:1.14.13.244		1
	K16246	dmpP; phenol hydroxylase P5 protein [RN:R10042 R10043]	o-cresol conversion to 2,3-dihydroxytoluene (oxic)	non-polyphenol;aromatic_hydrocarbon;o-cresol	subunit 5	O-Cresol => 2,3-Dihydroxytoluene	oxic	EC:1.14.13.243,EC:1.14.13.244		1
	K16249	dmpK; phenol hydroxylase P0 protein [RN:R10042 R10043]	o-cresol conversion to 2,3-dihydroxytoluene (oxic)	non-polyphenol;aromatic_hydrocarbon;o-cresol	subunit 0	O-Cresol => 2,3-Dihydroxytoluene	oxic	EC:1.14.13.243,EC:1.14.13.244		1
	K14578	nahAb; naphthalene 1,2-dioxygenase ferredoxin component	napthalene conversion to salicylaldehyde (oxic)	non-polyphenol;aromatic_hydrocarbon;naphthalene	step 1 subunit C	Naphthalene => cis-1,2-Dihydronaphthalene-1,2-diol	oxic			0
	K14579	nahAc; naphthalene 1,2-dioxygenase subunit alpha [EC:1.14.12.12 1.14.12.23 1.14.12.24]	napthalene conversion to salicylaldehyde (oxic)	non-polyphenol;aromatic_hydrocarbon;naphthalene	step 1 subunit A	Naphthalene => cis-1,2-Dihydronaphthalene-1,2-diol	oxic	EC:1.14.12.12,EC:1.14.12.23,EC:1.14.12.24		0
	K14580	nahAd; naphthalene 1,2-dioxygenase subunit beta [EC:1.14.12.12 1.14.12.23 1.14.12.24]	napthalene conversion to salicylaldehyde (oxic)	non-polyphenol;aromatic_hydrocarbon;naphthalene	step 1 subunit B	Naphthalene => cis-1,2-Dihydronaphthalene-1,2-diol	oxic	EC:1.14.12.12,EC:1.14.12.23,EC:1.14.12.24		0
	K14581	nahAa; naphthalene 1,2-dioxygenase ferredoxin reductase component [EC:1.18.1.7]	napthalene conversion to salicylaldehyde (oxic)	non-polyphenol;aromatic_hydrocarbon;naphthalene	step 1 subunit D	Naphthalene => cis-1,2-Dihydronaphthalene-1,2-diol	oxic			0
	K14582	nahB; cis-1,2-dihydro-1,2-dihydroxynaphthalene/dibenzothiophene dihydrodiol dehydrogenase [EC:1.3.1.29 1.3.1.60]	napthalene conversion to salicylaldehyde (oxic)	non-polyphenol;aromatic_hydrocarbon;naphthalene	step 2	cis-1,2-Dihydronaphthalene-1,2-diol => Naphthalene-1,2-diol	oxic	EC:1.3.1.29,EC:1.3.1.60		0
	K14583	nahC; 1,2-dihydroxynaphthalene dioxygenase [EC:1.13.11.56]	napthalene conversion to salicylaldehyde (oxic)	non-polyphenol;aromatic_hydrocarbon;naphthalene	step 3	Naphthalene-1,2-diol => 2-Hydroxychromene-2-carboxylate	oxic	EC:1.13.11.56		0
	K14584	nahD; 2-hydroxychromene-2-carboxylate isomerase [EC:5.99.1.4]	napthalene conversion to salicylaldehyde (oxic)	non-polyphenol;aromatic_hydrocarbon;naphthalene	step 4	2-Hydroxychromene-2-carboxylate => trans-o-Hydroxybenzylidenepyruvate	oxic	EC:5.99.1.4		0
	K14585	nahE; trans-o-hydroxybenzylidenepyruvate hydratase-aldolase [EC:4.1.2.45]	napthalene conversion to salicylaldehyde (oxic)	non-polyphenol;aromatic_hydrocarbon;naphthalene	step 5	trans-o-Hydroxybenzylidenepyruvate => Salicylaldehyde + Pyruvate	oxic	EC:4.1.2.45		0
	K01576	mdlC; benzoylformate decarboxylase	mandelic acid conversion to benzoate (oxic)	non-polyphenol;aromatic_hydrocarbon;mandelic_acid	step 3	phenylglyoxylate => benzaldehyde	oxic	EC:4.1.1.7		0
	K01781	mdlA; mandelate racemase	mandelic acid conversion to benzoate (oxic)	non-polyphenol;aromatic_hydrocarbon;mandelic_acid	step 1	(R)-mandelate => (S)-mandelate	oxic	EC:5.1.2.2		0
	K15054	mdlB; (S)-mandelate dehydrogenase	mandelic acid conversion to benzoate (oxic)	non-polyphenol;aromatic_hydrocarbon;mandelic_acid	step 2	(s)-mandelate => phenylglyoxylate	oxic	EC:1.1.99.31		0
	K00141, EC:1.2.1.28	xylC; benzaldehyde dehydrogenase (NAD) [EC:1.2.1.28] [RN:R01293 R01419 R05289 R05663 R05664 R07667	mandelic acid conversion to benzoate (oxic)	non-polyphenol;aromatic_hydrocarbon;mandelate	step4	Benzaldehyde => Benzoate	oxic	EC:1.2.1.28		0
	K00055,EC:1.1.1.90,AA3_2	aryl-alcohol dehydrogenase [EC:1.1.1.90] [RN:R01763 R02611 R04304 R05282 R05347 R05348]	m-xylene conversion to m-toluate (oxic)	non-polyphenol;aromatic_hydrocarbon;m-xylene	step 2	3-Methylbenzyl alcohol => 3-Methylbenzaldehyde	oxic	EC:1.1.1.90		0
	K00141, EC:1.2.1.28	xylC; benzaldehyde dehydrogenase (NAD) [EC:1.2.1.28] [RN:R01293 R01419 R05289 R05663 R05664 R07667	m-xylene conversion to m-toluate (oxic)	non-polyphenol;aromatic_hydrocarbon;m-xylene	step 3	3-Methylbenzaldehyde => m-Methylbenzoate	oxic	EC:1.2.1.28		0
	K15757, EC:1.14.15.26	xylM; toluene methyl-monooxygenase [EC:1.14.15.26] [RN:R02550 R05288 R05442 R05443]	m-xylene conversion to m-toluate (oxic)	non-polyphenol;aromatic_hydrocarbon;m-xylene	step 1 subunit A	m-Xylene => 3-Methylbenzyl alcohol	oxic	EC:1.14.15.26		0
	K15758,EC:1.18.1.3	xylA; toluene methyl-monooxygenase electron transfer component [EC:1.18.1.3] [RN:R02550 R05288 R05442 R05443]	m-xylene conversion to m-toluate (oxic)	non-polyphenol;aromatic_hydrocarbon;m-xylene	step 1 subunit B	m-Xylene => 3-Methylbenzyl alcohol	oxic	EC:1.18.1.3		0
	K05549, EC:1.14.12.10	benA; benzoate/toluate 1,2-dioxygenase subunit alpha [EC:1.14.12.10 1.14.12.-] [RN:R05290 R05291 R05428 R05621 R05622 R05665 R08100 R08101 R08108 R08109 R08110]	m-methylbenzoic acid degradation to 3-methylcatechol (oxic)	non-polyphenol;aromatic_hydrocarbon;m-methylbenzoic_acid	step 1 subunit A	m-Methylbenzoate => 1,6-Dihydroxy-5-methylcyclohexa-2,4-dienecarboxylate	oxic	EC:1.14.12.10		0
	K05550,EC:1.14.12.10	benB; benzoate/toluate 1,2-dioxygenase subunit beta [EC:1.14.12.10 1.14.12.-] [RN:R05290 R05291 R05428 R05621 R05622 R05665 R08100 R08101 R08108 R08109 R08110]	m-methylbenzoic acid degradation to 3-methylcatechol (oxic)	non-polyphenol;aromatic_hydrocarbon;m-methylbenzoic_acid	step 1 subunit B	m-Methylbenzoate => 1,6-Dihydroxy-5-methylcyclohexa-2,4-dienecarboxylate	oxic	EC:1.14.12.10		1
	K05783, EC:1.3.1.25	benD; dihydroxycyclohexadiene carboxylate dehydrogenase [EC:1.3.1.25 1.3.1.-]	m-methylbenzoic acid degradation to 3-methylcatechol (oxic)	non-polyphenol;aromatic_hydrocarbon;m-methylbenzoic_acid	step 2	1,6-Dihydroxy-5-methylcyclohexa-2,4-dienecarboxylate => 3-Methylcatechol	oxic	EC:1.3.1.25		1
	K05784	benC; benzoate/toluate 1,2-dioxygenasreductase component [EC:1.18.1.-]	m-methylbenzoic acid degradation to 3-methylcatechol (oxic)	non-polyphenol;aromatic_hydrocarbon;m-methylbenzoic_acid	step 1 subunit C	m-Methylbenzoate => 1,6-Dihydroxy-5-methylcyclohexa-2,4-dienecarboxylate	oxic			1
	K03380	phenol 2-monooxygenase	m-cresol conversion to 3-methylcatechol (oxic)	non-polyphenol;aromatic_hydrocarbon;m-cresol	step 1	3-Cresol => 2,3-Dihydroxytoluene	oxic	EC:1.14.13.7		0
	K00632	fadA; acetyl-CoA acyltransferase [EC:2.3.1.16]	ethylbenzene conversion to benzoyl-coa (anoxic)	non-polyphenol;aromatic_hydrocarbon;ethylbenzene	step 5	Benzoylacetyl-CoA => Benzoyl-CoA + Acteyl-CoA	anoxic	EC:2.3.1.16		2
	K10700,EC:1.17.99.2	ebdA; ethylbenzene hydroxylase subunit alpha [EC:1.17.99.2]	ethylbenzene conversion to benzoyl-coa (anoxic)	non-polyphenol;aromatic_hydrocarbon;ethylbenzene	step 1 subunit A	Ethylbenzene => (S)-1-Phenylethanol	anoxic	EC:1.17.99.2		0
	K10701,EC:6.4.1.8	apc; acetophenone carboxylase [EC:6.4.1.8]	ethylbenzene conversion to benzoyl-coa (anoxic)	non-polyphenol;aromatic_hydrocarbon;ethylbenzene	step 3	Acetophenone => 3-Oxo-3-phenylpropanoate	anoxic	EC:6.4.1.8		0
	K14746,EC:1.1.1.311	ped; (S)-1-phenylethanol dehydrogenase [EC:1.1.1.311]	ethylbenzene conversion to benzoyl-coa (anoxic)	non-polyphenol;aromatic_hydrocarbon;ethylbenzene	step 2	(S)-1-Phenylethanol => Acetophenone	anoxic	EC:1.1.1.311		0
	K14747	bal; benzoylacetate-CoA ligase [EC:6.2.1.-]	ethylbenzene conversion to benzoyl-coa (anoxic)	non-polyphenol;aromatic_hydrocarbon;ethylbenzene	step 4	3-Oxo-3-phenylpropanoate => Benzoylacetyl-CoA	anoxic			0
	K17048	ebdB; ethylbenzene hydroxylase subunit beta	ethylbenzene conversion to benzoyl-coa (anoxic)	non-polyphenol;aromatic_hydrocarbon;ethylbenzene	step 1 subunit B	Ethylbenzene => (S)-1-Phenylethanol	anoxic			0
	K17049	ebdC; ethylbenzene hydroxylase subunit gamma	ethylbenzene conversion to benzoyl-coa (anoxic)	non-polyphenol;aromatic_hydrocarbon;ethylbenzene	step 1 subunit C	Ethylbenzene => (S)-1-Phenylethanol	anoxic			0
	EC:1.3.1.66	cis-1,2-Dihydro-3-ethylcatechol:NAD+ oxidoreductase	ethylbenzene degradation (oxic)	non-polyphenol;aromatic_hydrocarbon;ethylbenzene	step 2	cis-1,2-Dihydro-3-ethylcatechol => 3-Ethylcatechol	oxic	EC:1.3.1.66		0
	K14748	etbAa; ethylbenzene dioxygenase subunit alpha [EC:1.14.12.-]	ethylbenzene degradation (oxic)	non-polyphenol;aromatic_hydrocarbon;ethylbenzene	step 1 subunit A	Ethylbenzene => cis-1,2-Dihydro-3-ethylcatechol	oxic			0
	K14749	etbAb; ethylbenzene dioxygenase subunit beta [EC:1.14.12.-]	ethylbenzene degradation (oxic)	non-polyphenol;aromatic_hydrocarbon;ethylbenzene	step 1 subunit B	Ethylbenzene => cis-1,2-Dihydro-3-ethylcatechol	oxic			0
	K14750	etbAc; ethylbenzene dioxygenase ferredoxin component	ethylbenzene degradation (oxic)	non-polyphenol;aromatic_hydrocarbon;ethylbenzene	step 1 subunit C	Ethylbenzene => cis-1,2-Dihydro-3-ethylcatechol	oxic			0
	K14751	etbC; 2,3-dihydroxyethylbenzene 1,2-dioxygenase [EC:1.13.11.-]	ethylbenzene degradation (oxic)	non-polyphenol;aromatic_hydrocarbon;ethylbenzene	step 3	3-Ethylcatechol => 2-Hydroxy-6-oxo-octa-2,4-dienoate	oxic			0
	K18092	2-hydroxy-6-oxo-octa-2,4-dienoate hydrolase [EC:3.7.1.-]	ethylbenzene degradation (oxic)	non-polyphenol;aromatic_hydrocarbon;ethylbenzene	step 4	2-Hydroxy-6-oxo-octa-2,4-dienoate => 2-Hydroxy-2,4-pentadienoate + Propanoate	oxic			0
	K00462,EC:1.13.11.39	bphC; biphenyl-2,3-diol 1,2-dioxygenase [EC:1.13.11.39]	biphenyl conversion to benzoate (oxic)	non-polyphenol;aromatic_hydrocarbon;biphenyl	step 3	2,3-Dihydroxybiphenyl => 2-Hydroxy-6-oxo-6-phenylhexa-2,4-dienoate	oxic	EC:1.13.11.39		0
	K08689,EC:1.14.12.18	bphAa; Biphenyl 2,3-dioxygenase subunit alpha [EC:1.14.12.18]	biphenyl conversion to benzoate (oxic)	non-polyphenol;aromatic_hydrocarbon;biphenyl	step 1 subunit A	Biphenyl => cis-2,3-Dihydro-2,3-dihydroxybiphenyl	oxic	EC:1.14.12.18		0
	K08690,EC:1.3.1.56	bphB; cis-2,3-dihydrobiphenyl-2,3-diol dehydrogenase [EC:1.3.1.56]	biphenyl conversion to benzoate (oxic)	non-polyphenol;aromatic_hydrocarbon;biphenyl	step 2	cis-2,3-Dihydro-2,3-dihydroxybiphenyl => 2,3-Dihydroxybiphenyl	oxic	EC:1.3.1.56		0
	K10222,EC:3.7.1.8	bphD; 2,6-dioxo-6-phenylhexa-3-enoate hydrolase [EC:3.7.1.8]	biphenyl conversion to benzoate (oxic)	non-polyphenol;aromatic_hydrocarbon;biphenyl	step 4	2-Hydroxy-6-oxo-6-phenylhexa-2,4-dienoate + 2-Hydroxy-2,4-pentadienoate + Benzoate	oxic	EC:3.7.1.8		0
	K15750	bphAb; biphenyl 2,3-dioxygenase subunit beta [EC:1.14.12.18]	biphenyl conversion to benzoate (oxic)	non-polyphenol;aromatic_hydrocarbon;biphenyl	step 1 subunit B	Biphenyl => cis-2,3-Dihydro-2,3-dihydroxybiphenyl	oxic	EC:1.14.12.18		0
	K18087	bphAc; biphenyl 2,3-dioxygenase ferredoxin component	biphenyl conversion to benzoate (oxic)	non-polyphenol;aromatic_hydrocarbon;biphenyl	step 1 subunit C	Biphenyl => cis-2,3-Dihydro-2,3-dihydroxybiphenyl	oxic			0
	K18088	bphAd; biphenyl 2,3-dioxygenase ferredoxin reductase component [EC:1.18.1.3]	biphenyl conversion to benzoate (oxic)	non-polyphenol;aromatic_hydrocarbon;biphenyl	step 1 subunit D	Biphenyl => cis-2,3-Dihydro-2,3-dihydroxybiphenyl	oxic	EC:1.18.1.3		0
	K15511	boxA; benzoyl-CoA 2,3-epoxidase subunit A [EC:1.14.13.208]	benzoyl-coa degradation (oxic)	non-polyphenol;aromatic_hydrocarbon;benzoyl-coa	step 1 subunit A	benzoyl-CoA => 2,3-epoxy-2,3-dihydrobenzoyl-CoA	oxic	EC:1.14.13.208		0
	K15512	boxB; benzoyl-CoA 2,3-epoxidase subunit B [EC:1.14.13.208]	benzoyl-coa degradation (oxic)	non-polyphenol;aromatic_hydrocarbon;benzoyl-coa	step 1 subunit B	benzoyl-CoA => 2,3-epoxy-2,3-dihydrobenzoyl-CoA	oxic	EC:1.14.13.208		0
	K15513	boxC; benzoyl-CoA-dihydrodiol lyase [EC:4.1.2.44]	benzoyl-coa degradation (oxic)	non-polyphenol;aromatic_hydrocarbon;benzoyl-coa	step 2	2,3-epoxy-2,3-dihydrobenzoyl-CoA => (3Z)-6-oxohex-3-enoyl-CoA + formate	oxic	EC:4.1.2.44		0
	K15514	boxD; 3,4-dehydroadipyl-CoA semialdehyde dehydrogenase [EC:1.2.1.77]	benzoyl-coa degradation (oxic)	non-polyphenol;aromatic_hydrocarbon;benzoyl-coa	step 3	3,4-didehydroadipyl-CoA semialdehyde => 3,4-didehydroadipyl-CoA	oxic	EC:1.2.1.77		0
	K04112,EC:1.3.7.8	bcrC; benzoyl-CoA reductase subunit C [EC:1.3.7.8]	benzoyl-coa degradation route 1 (anoxic)	non-polyphenol;aromatic_hydrocarbon;benzoyl-coa	route 1 Step 1 subunit C	Benzoyl-CoA => Cyclohexa-1,5-diene-1-carbonyl-CoA	anoxic	EC:1.3.7.8		0
	K04113	bcrB; benzoyl-CoA reductase subunit B [EC:1.3.7.8]	benzoyl-coa degradation route 1 (anoxic)	non-polyphenol;aromatic_hydrocarbon;benzoyl-coa	route 1 Step 1 subunit B	Benzoyl-CoA => Cyclohexa-1,5-diene-1-carbonyl-CoA	anoxic	EC:1.3.7.8		0
	K04114	bcrA; benzoyl-CoA reductase subunit A [EC:1.3.7.8]	benzoyl-coa degradation route 1 (anoxic)	non-polyphenol;aromatic_hydrocarbon;benzoyl-coa	route 1 Step 1 subunit A	Benzoyl-CoA => Cyclohexa-1,5-diene-1-carbonyl-CoA	anoxic	EC:1.3.7.8		0
	K04115	bcrD; benzoyl-CoA reductase subunit D [EC:1.3.7.8]	benzoyl-coa degradation route 1 (anoxic)	non-polyphenol;aromatic_hydrocarbon;benzoyl-coa	route 1 Step 1 subunit D	Benzoyl-CoA => Cyclohexa-1,5-diene-1-carbonyl-CoA	anoxic	EC:1.3.7.8		0
	K07537,EC:4.2.1.100	dch; cyclohexa-1,5-dienecarbonyl-CoA hydratase [EC:4.2.1.100]	benzoyl-coa degradation route 1 (anoxic)	non-polyphenol;aromatic_hydrocarbon;benzoyl-coa	route 1 step 2	Cyclohexa-1,5-diene-1-carbonyl-CoA => 6-Hydroxycyclohex-1-ene-1-carbonyl-CoA	anoxic	EC:4.2.1.100		0
	K07538,EC:1.1.1.368	had; 6-hydroxycyclohex-1-ene-1-carbonyl-CoA dehydrogenase [EC:1.1.1.368]	benzoyl-coa degradation route 1 (anoxic)	non-polyphenol;aromatic_hydrocarbon;benzoyl-coa	route 1 step 3	6-Hydroxycyclohex-1-ene-1-carbonyl-CoA => 6-Oxocyclohex-1-ene-1-carbonyl-CoA	anoxic	EC:1.1.1.368		0
	K07539,EC:3.7.1.21	oah; 6-oxocyclohex-1-ene-carbonyl-CoA hydrolase [EC:3.7.1.21]	benzoyl-coa degradation route 1 (anoxic)	non-polyphenol;aromatic_hydrocarbon;benzoyl-coa	route 1 step 4	6-Oxocyclohex-1-ene-1-carbonyl-CoA => 3-Hydroxypimeloyl-CoA	anoxic	EC:3.7.1.21		0
	K07537,EC:4.2.1.100	dch; cyclohexa-1,5-dienecarbonyl-CoA hydratase [EC:4.2.1.100]	benzoyl-coa degradation route 2 (anoxic)	non-polyphenol;aromatic_hydrocarbon;benzoyl-coa	route 2 step 2	Cyclohexa-1,5-diene-1-carbonyl-CoA => 6-Hydroxycyclohex-1-ene-1-carbonyl-CoA	anoxic	EC:4.2.1.100		0
	K07538,EC:1.1.1.368	had; 6-hydroxycyclohex-1-ene-1-carbonyl-CoA dehydrogenase [EC:1.1.1.368]	benzoyl-coa degradation route 2 (anoxic)	non-polyphenol;aromatic_hydrocarbon;benzoyl-coa	route 2 step 3	6-Hydroxycyclohex-1-ene-1-carbonyl-CoA => 6-Oxocyclohex-1-ene-1-carbonyl-CoA	anoxic	EC:1.1.1.368		0
	K07539,EC:3.7.1.21	oah; 6-oxocyclohex-1-ene-carbonyl-CoA hydrolase [EC:3.7.1.21]	benzoyl-coa degradation route 2 (anoxic)	non-polyphenol;aromatic_hydrocarbon;benzoyl-coa	route 2 step 4	6-Oxocyclohex-1-ene-1-carbonyl-CoA => 3-Hydroxypimeloyl-CoA	anoxic	EC:3.7.1.21		0
	K19515	benzoyl-CoA reductase subunit BamB [EC:1.3.-.-]	benzoyl-coa degradation route 2 (anoxic)	non-polyphenol;aromatic_hydrocarbon;benzoyl-coa	route 2 step 1 subunit B	Benzoyl-CoA => Cyclohexa-1,5-diene-1-carbonyl-CoA	anoxic			0
	K19516	benzoyl-CoA reductase subunit BamC [EC:1.3.-.-]	benzoyl-coa degradation route 2 (anoxic)	non-polyphenol;aromatic_hydrocarbon;benzoyl-coa	route 2 step 1 subunit C	Benzoyl-CoA => Cyclohexa-1,5-diene-1-carbonyl-CoA	anoxic			0
	K07534	badK; cyclohex-1-ene-1-carboxyl-CoA hydratase [EC:4.2.1.-]	benzoyl-coa degradation route 3 (anoxic)	non-polyphenol;aromatic_hydrocarbon;benzoyl-coa	route 3 step 3	Cyclohex-1-ene-1-carboxyl-CoA => 2-Hydroxycyclohexane-1-carboxyl-CoA	anoxic			0
	K07535	badH; 2-hydroxycyclohexanecarboxyl-CoA dehydrogenase [EC:1.1.1.-]	benzoyl-coa degradation route 3 (anoxic)	non-polyphenol;aromatic_hydrocarbon;benzoyl-coa	route 3 step 4	2-Hydroxycyclohexane-1-carboxyl-CoA => 2-Ketocyclohexane-1-carboxyl-CoA	anoxic			0
	K07536	badI; 2-ketocyclohexanecarboxyl-CoA hydrolase [EC:3.1.2.-]	benzoyl-coa degradation route 3 (anoxic)	non-polyphenol;aromatic_hydrocarbon;benzoyl-coa	route 3 step 5	2-Ketocyclohexane-1-carboxyl-CoA => 6-Carboxyhexanoyl-CoA	anoxic			0
	K19066	cyclohex-1-ene-1-carbonyl-CoA dehydrogenase [EC:1.3.8.10]	benzoyl-coa degradation route 3 (anoxic)	non-polyphenol;aromatic_hydrocarbon;benzoyl-coa	route 3 step 2	Cyclohex-1-ene-1-carboxyl-CoA => Cyclohexa-1,5-diene-1-carbonyl-CoA	anoxic	EC:1.3.8.10		0
	K04110	badA; benzoate-CoA ligase [EC:6.2.1.25]	benzoate conversion to benzoyl-coa (oxic or anoxic)	non-polyphenol;aromatic_hydrocarbon;benzoic_acid	step 1	Benzoate => Benzoyl-coA	both	EC:6.2.1.25		0
	K05549, EC:1.14.12.10	benA;benzoate/toluate 1,2-dioxygenase subunit alpha [EC:1.14.12.10 1.14.12.-] [RN:R05290 R05291 R05428 R05621 R05622 R05665 R08100 R08101 R08108 R08109 R08110]	benzoate degradation to catechol (oxic)	non-polyphenol;aromatic_hydrocarbon;benzoic_acid	step 1 subunit A	Benzoate => cis-1,2-Dihydroxycyclohexa-3,5-diene-1-carboxylate	oxic	EC:1.14.12.10		0
	K05550,EC:1.14.12.10	benB; benzoate/toluate 1,2-dioxygenase subunit beta [EC:1.14.12.10 1.14.12.-] [RN:R05290 R05291 R05428 R05621 R05622 R05665 R08100 R08101 R08108 R08109 R08110]	benzoate degradation to catechol (oxic)	non-polyphenol;aromatic_hydrocarbon;benzoic_acid	step 1 subunit B	Benzoate => cis-1,2-Dihydroxycyclohexa-3,5-diene-1-carboxylate	oxic	EC:1.14.12.10		1
	K05783, EC:1.3.1.25	benD; dihydroxycyclohexadiene carboxylate dehydrogenase [EC:1.3.1.25 1.3.1.-]	benzoate degradation to catechol (oxic)	non-polyphenol;aromatic_hydrocarbon;benzoic_acid	step 2	cis-1,2-Dihydroxycyclohexa-3,5-diene-1-carboxylate => Catechol	oxic	EC:1.3.1.25		1
	K05784	benC; benzoate/toluate 1,2-dioxygenasreductase component [EC:1.18.1.-]	benzoate degradation to catechol (oxic)	non-polyphenol;aromatic_hydrocarbon;benzoic_acid	step 1 subunit C	Benzoate => cis-1,2-Dihydroxycyclohexa-3,5-diene-1-carboxylate	oxic			1
	K00481,EC:1.14.13.2	pobA; p-hydroxybenzoate 3-monooxygenase [EC:1.14.13.2]	benzoate degradation to protocatechuic acid (oxic)	non-polyphenol;aromatic_hydrocarbon;benzoic_acid	step 2	4-hydroxybenzoate => 3,4-dihydroxybenzoate	oxic	EC:1.14.13.2		0
	K07824,EC:1.14.14.92	benzoate 4-monooxygenase [EC:1.14.14.92]	benzoate degradation to protocatechuic acid (oxic)	non-polyphenol;aromatic_hydrocarbon;benzoic_acid	step 1	Benzoate => 4-hydroxybenzoate	oxic	EC:1.14.14.92		0
	K18074, EC:1.14.12.15	tphA2; terephthalate 1,2-dioxygenase oxygenase component alpha subunit [EC:1.14.12.15]	terephthalate conversion to protocatechuate (oxic)	non-polyphenol;aromatic_hydrocarbon;benzene_derivative;terephthalic_acid	step 1 subunit A	Terephalate => cis-4,5-Dihydroxycyclohexa-1(6),2-diene-1,4-dicarboxylate	oxic	EC:1.14.12.15		0
	K18075	tphA3; terephthalate 1,2-dioxygenase oxygenase component beta subunit [EC:1.14.12.15]	terephthalate conversion to protocatechuate (oxic)	non-polyphenol;aromatic_hydrocarbon;benzene_derivative;terephthalic_acid	step 1 subunit B	Terephalate => cis-4,5-Dihydroxycyclohexa-1(6),2-diene-1,4-dicarboxylate	oxic	EC:1.14.12.15		0
	K18076,EC:1.3.1.53	tphB; 1,2-dihydroxy-3,5-cyclohexadiene-1,4-dicarboxylate dehydrogenase [EC:1.3.1.53]	terephthalate conversion to protocatechuate (oxic)	non-polyphenol;aromatic_hydrocarbon;benzene_derivative;terephthalic_acid	step 2	cis-4,5-Dihydroxycyclohexa-1(6),2-diene-1,4-dicarboxylate => 3,4-Dihydroxybenzoate	oxic	EC:1.3.1.53		0
	K18077	tphA1; terephthalate 1,2-dioxygenase reductase component [EC:1.18.1.-]	terephthalate conversion to protocatechuate (oxic)	non-polyphenol;aromatic_hydrocarbon;benzene_derivative;terephthalic_acid	step 1 subunit C	Terephalate => cis-4,5-Dihydroxycyclohexa-1(6),2-diene-1,4-dicarboxylate	oxic			0
	K03268,EC:1.14.12.3,EC:1.14.12.11,EC:1.14.12.26	tcbAa; benzene/toluene/chlorobenzene dioxygenase subunit alpha [EC:1.14.12.3 1.14.12.11 1.14.12.26]	benzene conversion to catechol (oxic)	non-polyphenol;aromatic_hydrocarbon;benzene	step 1 subunit A	Benzene => cis-1,2-Dihydrobenzene-1,2-diol	oxic	EC:1.14.12.3,EC:1.14.12.11EC:1.14.12.26		0
	K16268	tcbAb; benzene/toluene/chlorobenzene dioxygenase subunit beta [EC:1.14.12.3┬á1.14.12.11┬á1.14.12.26] [RN:R03543 R03559 R05429 R06831 R06856 R09151 R09152]	benzene conversion to catechol (oxic)	non-polyphenol;aromatic_hydrocarbon;benzene	step 1 subunit B	Benzene => cis-1,2-Dihydrobenzene-1,2-diol	oxic	EC:1.14.12.3,EC:1.14.12.11EC:1.14.12.26		0
	K16269,EC:1.3.1.19,EC:1.3.1.119	tcbB; cis-1,2-dihydrobenzene-1,2-diol/chlorobenzene dihydrodiol dehydrogenase [EC:1.3.1.19 1.3.1.119]	benzene conversion to catechol (oxic)	non-polyphenol;aromatic_hydrocarbon;benzene	step 2	cis-1,2-Dihydrobenzene-1,2-diol => Catechol	oxic	EC:1.3.1.19,EC:1.3.1.119	feeds to catechol meta-cleavage	0
	K18089	tcbAc; benzene/toluene/chlorobenzene dioxygenase ferredoxin component	benzene conversion to catechol (oxic)	non-polyphenol;aromatic_hydrocarbon;benzene	step 1 subunit C	Benzene => cis-1,2-Dihydrobenzene-1,2-diol	oxic			0
	K18090	tcbAd; benzene/toluene/chlorobenzene dioxygenase ferredoxin reductase component [EC:1.18.1.3 1.18.1.-]	benzene conversion to catechol (oxic)	non-polyphenol;aromatic_hydrocarbon;benzene	step 1 subunit D	Benzene => cis-1,2-Dihydrobenzene-1,2-diol	oxic	EC:1.18.1.3		0
	K16242	dmpN; phenol hydroxylase P3 protein [EC:1.14.13.-] [RN:R10042 R10043]	benzene conversion to phenol (oxic)	non-polyphenol;aromatic_hydrocarbon;benzene	subunit 3	Benzene => Phenol	oxic	EC:1.14.13.243,EC:1.14.13.244		1
	K16243	dmpL; Phenol hydroxylase P1 protein [RN:R10042 R10043]	benzene conversion to phenol (oxic)	non-polyphenol;aromatic_hydrocarbon;benzene	subunit 1	Benzene => Phenol	oxic	EC:1.14.13.243,EC:1.14.13.244		1
	K16244	dmpM; phenol hydroxylase P2 protein [RN:R10042 R10043]	benzene conversion to phenol (oxic)	non-polyphenol;aromatic_hydrocarbon;benzene	subunit 2	Benzene => Phenol	oxic	EC:1.14.13.243,EC:1.14.13.244		1
	K16245	dmpO; phenol hydroxylase P4 protein [RN:R10042 R10043]	benzene conversion to phenol (oxic)	non-polyphenol;aromatic_hydrocarbon;benzene	subunit 4	Benzene => Phenol	oxic	EC:1.14.13.243,EC:1.14.13.244		1
	K16246	dmpP; phenol hydroxylase P5 protein [RN:R10042 R10043]	benzene conversion to phenol (oxic)	non-polyphenol;aromatic_hydrocarbon;benzene	subunit 5	Benzene => Phenol	oxic	EC:1.14.13.243,EC:1.14.13.244		1
	K16249	dmpK; phenol hydroxylase P0 protein [RN:R10042 R10043]	benzene conversion to phenol (oxic)	non-polyphenol;aromatic_hydrocarbon;benzene	subunit 0	Benzene => Phenol	oxic	EC:1.14.13.243,EC:1.14.13.244		1

## Sheet: Table S1e
	Enzyme type	Searched string	Matched descriptions	Isolate	SignalP prediction	SignalP type
	Exopeptidases - Aminopeptidases	Serine aminopeptidase, S33	AtRMS-02_contig_1_2447 rank: D; alpha/beta hydrolase fold [PF00561.26]; Serine aminopeptidase, S33 [PF12146.15]; Alpha/beta hydrolase family [PF12697.13] (db=pfam)	AtRMS-02
	Exopeptidases - Aminopeptidases	Serine aminopeptidase, S33	AtRMS-02_contig_1_1967 rank: D; Serine aminopeptidase, S33 [PF12146.15]; alpha/beta hydrolase fold [PF00561.26]; Alpha/beta hydrolase of unknown function (DUF1057) [PF06342.18]; Alpha/beta hydrolase family [PF12697.13]; Lipase [PF00151.25]; Palmitoyl protein thioesterase [PF02089.21] (db=pfam)	AtRMS-02	SP	SP(Sec/SPI)
	Exopeptidases - Aminopeptidases	Serine aminopeptidase, S33	AtRMS-02_contig_1_1957 rank: D; alpha/beta hydrolase fold [PF00561.26]; Serine aminopeptidase, S33 [PF12146.15] (db=pfam)	AtRMS-02
	Exopeptidases - Aminopeptidases	Serine aminopeptidase, S33	AtRMS-02_contig_1_1897 rank: D; Serine aminopeptidase, S33 [PF12146.15]; TAP-like protein [PF08386.16]; alpha/beta hydrolase fold [PF00561.26]; Alpha/beta hydrolase family [PF12697.13]; Prolyl oligopeptidase family [PF00326.27]; Serine hydrolase (FSH1) [PF03959.19] (db=pfam)	AtRMS-02
	Exopeptidases - Aminopeptidases	Serine aminopeptidase, S33	AtRMS-02_contig_1_1870 rank: D; Serine aminopeptidase, S33 [PF12146.15]; Alpha/beta hydrolase family [PF12697.13]; alpha/beta hydrolase fold [PF00561.26] (db=pfam)	AtRMS-02
	Exopeptidases - Aminopeptidases	Serine aminopeptidase, S33	AtRMS-02_contig_1_1627 rank: D; Serine aminopeptidase, S33 [PF12146.15]; alpha/beta hydrolase fold [PF00561.26]; Alpha/beta hydrolase family [PF12697.13] (db=pfam)	AtRMS-02
	Exopeptidases - Aminopeptidases	Serine aminopeptidase, S33	AtRMS-02_contig_1_1564 rank: D; Serine aminopeptidase, S33 [PF12146.15]; alpha/beta hydrolase fold [PF00561.26]; Prolyl oligopeptidase family [PF00326.27]; Alpha/beta hydrolase family [PF12697.13]; Esterase FrsA-like [PF06500.17] (db=pfam)	AtRMS-02
	Exopeptidases - Aminopeptidases	Serine aminopeptidase, S33	AtRMS-02_contig_1_1302 rank: D; Serine aminopeptidase, S33 [PF12146.15] (db=pfam)	AtRMS-02
	Exopeptidases - Aminopeptidases	Serine aminopeptidase, S33	AtRMS-02_contig_1_1275 rank: D; Serine aminopeptidase, S33 [PF12146.15]; alpha/beta hydrolase fold [PF00561.26]; Alpha/beta hydrolase family [PF12697.13]; Chlamydia CHLPS protein (DUF818) [PF05677.18]; X-Pro dipeptidyl-peptidase (S15 family) [PF02129.25] (db=pfam)	AtRMS-02
	Exopeptidases - Aminopeptidases	Serine aminopeptidase, S33	AtRMS-02_contig_1_1148 rank: D; Serine aminopeptidase, S33 [PF12146.15]; Putative esterase [PF00756.26] (db=pfam)	AtRMS-02
	Exopeptidases - Aminopeptidases	Serine aminopeptidase, S33	AtRMS-02_contig_1_1087 rank: D; Secretory lipase [PF03583.20]; Serine aminopeptidase, S33 [PF12146.15]; PET hydrolase-like [PF12740.14]; Prolyl oligopeptidase family [PF00326.27]; Chlorophyllase [PF07224.18]; BD-FAE [PF20434.5]; alpha/beta hydrolase fold [PF00561.26] (db=pfam)	AtRMS-02	LIPO	LIPO(Sec/SPII)
	Exopeptidases - Aminopeptidases	Peptidase family M28	AtRMS-02_contig_1_965 rank: D; Peptidase family M28 [PF04389.22] (db=pfam)	AtRMS-02	SP	SP(Sec/SPI)
	Endopeptidases	Peptidase family M23	AtRMS-02_contig_1_287 rank: D; Peptidase family M23 [PF01551.29] (db=pfam)	AtRMS-02	SP	SP(Sec/SPI)
	Endopeptidases	Serine protease	AtRMS-02_contig_1_1823 rank: C; serine protease Do [EC:3.4.21.107] (db=kegg)	AtRMS-02	SP	SP(Sec/SPI)
	Endopeptidases	Serine protease	AtRMS-02_contig_1_1790 rank: C; serine protease SohB [EC:3.4.21.-] (db=kegg)	AtRMS-02
	Endopeptidases	Serine protease	AtRMS-02_contig_1_1905 rank: C; serine protease DegS [EC:3.4.21.-] (db=kegg)	AtRMS-02
	Exopeptidases - Aminopeptidases	Aminopeptidase	AtRMS-02_contig_1_999 rank: C; Xaa-Pro aminopeptidase [EC:3.4.11.9] (db=kegg)	AtRMS-02
	Exopeptidases - Aminopeptidases	Aminopeptidase	AtRMS-02_contig_1_1053 rank: C; methionyl aminopeptidase [EC:3.4.11.18] (db=kegg)	AtRMS-02
	Exopeptidases - Aminopeptidases	Aminopeptidase	AtRMS-02_contig_1_1132 rank: D; Peptidase M61 N-terminal domain [PF17899.6]; M61 glycyl aminopeptidase [PF05299.18] (db=pfam)	AtRMS-02
	Exopeptidases - Aminopeptidases	Aminopeptidase	AtRMS-02_contig_1_1250 rank: C; aminopeptidase N [EC:3.4.11.2] (db=kegg)	AtRMS-02
	Exopeptidases - Aminopeptidases	Aminopeptidase	AtRMS-02_contig_1_1558 rank: C; methionyl aminopeptidase [EC:3.4.11.18] (db=kegg)	AtRMS-02
	Exopeptidases - Aminopeptidases	Aminopeptidase	AtRMS-02_contig_1_2509 rank: C; leucyl aminopeptidase [EC:3.4.11.1] (db=kegg)	AtRMS-02

## Sheet: Table S1f
	Enzyme type	Searched string	Matched descriptions	Isolate	SignalP prediction	SignalP type
	Amino Acid Transport Systems	Amino Acid Transporter	AtRMS-02_contig_1_2446 rank: C; putative amino acid transporter (db=kegg)	AtRMS-02
	Amino Acid Permease	Amino Acid Permease	AtRMS-02_contig_1_858 rank: D; Amino acid permease [PF00324.27]; Amino acid permease [PF13520.12] (db=pfam)	AtRMS-02
	Amino Acid Transport Systems	Amino Acid Transporter	AtRMS-02_contig_1_1377 rank: C; serine/threonine transporter
	Amino Acid Transport Systems	Amino Acid Transporter	AtRMS-02_contig_1_1561 rank: C; branched-chain amino acid:cation transporter, LIVCS family (db=kegg)
	Amino Acid Transport Systems	Amino Acid Transporter	AtRMS-02_contig_1_2531 rank: D; Glycine transporter [PF03458.18] (db=pfam)

## Sheet: Table S1g
	Enzyme type	Searched string	Matched descriptions	Isolate	SignalP prediction	SignalP type
	Fatty acid metabolism - 3-hydroxyacyl-CoA dehydrogenase / enoyl-CoA hydratase / 3-hydroxybutyryl-CoA epimerase	3-hydroxyacyl-CoA dehydrogenase / enoyl-CoA hydratase / 3-hydroxybutyryl-CoA epimerase	AtRMS-02_contig_1_2433 rank: C; 3-hydroxyacyl-CoA dehydrogenase / enoyl-CoA hydratase / 3-hydroxybutyryl-CoA epimerase / enoyl-CoA isomerase [EC:1.1.1.35 4.2.1.17 5.1.2.3 5.3.3.8] (db=kegg)	AtRMS-02
	Fatty acid metabolism - 3-hydroxyacyl-CoA dehydrogenase / enoyl-CoA hydratase / 3-hydroxybutyryl-CoA epimerase	3-hydroxyacyl-CoA dehydrogenase / enoyl-CoA hydratase / 3-hydroxybutyryl-CoA epimerase	AtRMS-02_contig_1_2190 rank: C; 3-hydroxyacyl-CoA dehydrogenase / enoyl-CoA hydratase / 3-hydroxybutyryl-CoA epimerase [EC:1.1.1.35 4.2.1.17 5.1.2.3] (db=kegg)	AtRMS-02
	Fatty acid metabolism - Acetyl-CoA acetyltransferase	Acetyl-CoA acyltransferase	AtRMS-02_contig_1_2434 rank: C; acetyl-CoA acyltransferase [EC:2.3.1.16] (db=kegg)	AtRMS-02
	Fatty acid metabolism - Acyl-CoA dehydrogenase	Acyl-CoA dehydrogenase	AtRMS-02_contig_1_1122 rank: D; Acyl-CoA dehydrogenase, C-terminal domain [PF00441.29]; Acyl-CoA dehydrogenase, N-terminal domain [PF02771.21]; Acyl-CoA dehydrogenase, middle domain [PF02770.24] (db=pfam)	AtRMS-02
	Fatty acid metabolism - Acyl-CoA dehydrogenase	Acyl-CoA dehydrogenase	AtRMS-02_contig_1_2322 rank: C; putative acyl-CoA dehydrogenase (db=kegg)	AtRMS-02
	Fatty acid metabolism - Acyl-CoA dehydrogenase	Acyl-CoA dehydrogenase	AtRMS-02_contig_1_535 rank: D; Acyl-CoA dehydrogenase, N-terminal domain [PF02771.21] (db=pfam)	AtRMS-02
	Fatty acid metabolism - Acyl-CoA dehydrogenase	Acyl-CoA dehydrogenase	AtRMS-02_contig_1_533 rank: D; Acyl-CoA dehydrogenase, C-terminal domain [PF00441.29]; Acyl-CoA dehydrogenase, middle domain [PF02770.24] (db=pfam)	AtRMS-02
	Fatty acid metabolism - Acyl-CoA dehydrogenase	Acyl-CoA dehydrogenase	AtRMS-02_contig_1_1323 rank: D; Acyl-CoA dehydrogenase, C-terminal domain [PF00441.29]; Acyl-CoA dehydrogenase, N-terminal domain [PF02771.21]; Acyl-CoA dehydrogenase, C-terminal domain [PF08028.16] (db=pfam)	AtRMS-02
	Fatty acid metabolism - Acyl-CoA dehydrogenase	Acyl-CoA dehydrogenase	AtRMS-02_contig_1_1415 rank: C; acyl-CoA dehydrogenase [EC:1.3.8.7] (db=kegg)	AtRMS-02
	Fatty acid metabolism - Acyl-CoA dehydrogenase	Acyl-CoA dehydrogenase	AtRMS-02_contig_1_1322 rank: D; Acyl-CoA dehydrogenase, C-terminal domain [PF00441.29]; Acyl-CoA dehydrogenase, middle domain [PF02770.24] (db=pfam)	AtRMS-02
	Fatty acid metabolism - Acyl-CoA dehydrogenase	Acyl-CoA dehydrogenase	AtRMS-02_contig_1_1233 rank: C; 3-hydroxyacyl-CoA dehydrogenase / 3-hydroxy-2-methylbutyryl-CoA dehydrogenase [EC:1.1.1.35 1.1.1.178] (db=kegg)	AtRMS-02
	Fatty acid metabolism - Enoyl-CoA hydratase	Enoyl-CoA hydratase	AtRMS-02_contig_1_1844 rank: D; Enoyl-CoA hydratase/isomerase [PF00378.25]; Enoyl-CoA hydratase/isomerase [PF16113.10] (db=pfam)	AtRMS-02
	Fatty acid metabolism - Enoyl-CoA hydratase	Enoyl-CoA hydratase	AtRMS-02_contig_1_604 rank: D; Enoyl-CoA hydratase/isomerase [PF00378.25]; Enoyl-CoA hydratase/isomerase [PF16113.10] (db=pfam)	AtRMS-02
	Lipases	Secretory lipase	AtRMS-02_contig_1_1087 rank: D; Secretory lipase [PF03583.20]; Serine aminopeptidase, S33 [PF12146.15]; PET hydrolase-like [PF12740.14]; Prolyl oligopeptidase family [PF00326.27]; Chlorophyllase [PF07224.18]; BD-FAE [PF20434.5]; alpha/beta hydrolase fold [PF00561.26] (db=pfam)	AtRMS-02	LIPO	LIPO(Sec/SPII)
	Lipases	Secretory lipase	AtRMS-02_contig_1_1088 rank: D; Secretory lipase [PF03583.20] (db=pfam)	AtRMS-02
	Lipases	Carboxylesterase	AtRMS-02_contig_1_1259 rank: D; BD-FAE [PF20434.5]; alpha/beta hydrolase fold [PF07859.19]; Steryl acetyl hydrolase [PF10340.15]; Carboxylesterase family [PF00135.34] (db=pfam)	AtRMS-02	LIPO	LIPO(Sec/SPII)
	Lipases	Carboxylesterase	AtRMS-02_contig_1_1008 rank: D; BD-FAE [PF20434.5]; alpha/beta hydrolase fold [PF07859.19]; Carboxylesterase family [PF00135.34]; Steryl acetyl hydrolase [PF10340.15]; Chlorophyllase [PF07224.18] (db=pfam)	AtRMS-02
	Fatty acid metabolism - Acyl-CoA synthetase	EC:6.2.1.3	AtRMS-02_contig_1_2528 rank: C; long-chain-fatty-acid---CoA ligase [EC:6.2.1.3] (db=kegg)	AtRMS-02
	Lipases	Lipase	AtRMS-02_contig_1_2325 rank: C; N-acyl-phosphatidylethanolamine-hydrolysing phospholipase D [EC:3.1.4.54] (db=kegg)	AtRMS-02
	Lipases	Lipase	AtRMS-02_contig_1_1967 rank: D; Serine aminopeptidase, S33 [PF12146.15]; alpha/beta hydrolase fold [PF00561.26]; Alpha/beta hydrolase of unknown function (DUF1057) [PF06342.18]; Alpha/beta hydrolase family [PF12697.13]; Lipase [PF00151.25]; Palmitoyl protein thioesterase [PF02089.21] (db=pfam)	AtRMS-02	SP	SP(Sec/SPI)
	Lipases	Lipase	AtRMS-02_contig_1_1419 rank: D; GDSL-like Lipase/Acylhydrolase family [PF13472.12] (db=pfam)	AtRMS-02	SP	SP(Sec/SPI)
	Lipases	Lipase	AtRMS-02_contig_1_1340 rank: C; phospholipase A1/A2 [EC:3.1.1.32 3.1.1.4] (db=kegg)	AtRMS-02	SP	SP(Sec/SPI)
	Lipases	Lipase	AtRMS-02_contig_1_442 rank: D; Proteobacterial lipase chaperone protein [PF03280.19] (db=pfam)	AtRMS-02
	Lipases	Lipase	AtRMS-02_contig_1_441 rank: C; triacylglycerol lipase [EC:3.1.1.3] (db=kegg)	AtRMS-02	SP	SP(Sec/SPI)
	Lipases	Lipase	AtRMS-02_contig_1_440 rank: C; triacylglycerol lipase [EC:3.1.1.3] (db=kegg)	AtRMS-02	SP	SP(Sec/SPI)
	Lipases	Lipase	AtRMS-02_contig_1_255 rank: D; PGAP1-like alpha/beta domain [PF07819.20]; Putative serine esterase (DUF676) [PF05057.20]; Domain of unknown function (DUF7379) [PF24096.1]; Lipase (class 2) [PF01674.24]; Palmitoyl protein thioesterase [PF02089.21] (db=pfam)	AtRMS-02

## Sheet: Table S1h
	Protein description	Notes
	AtRMS-02_contig_1_751 rank: C; long-chain fatty acid transport protein (db=kegg)
	AtRMS-02_contig_1_853 rank: C; long-chain fatty acid transport protein (db=kegg)	OmpP1/FadL family transporter
	AtRMS-02_contig_1_854 rank: C; long-chain fatty acid transport protein (db=kegg)	OmpP1/FadL family transporter
	AtRMS-02_contig_1_1177 rank: C; long-chain fatty acid transport protein (db=kegg)	OmpP1/FadL family transporter
	AtRMS-02_contig_1_1836 rank: C; long-chain fatty acid transport protein (db=kegg)	outer membrane protein transport protein

## Sheet: Table S1i
	Compound type	Compound	Gene ID	Gene	Name
	Alkanes	Auxiliar_alkane_gene	AtRMS-02_contig_1_193	ssuD	Alkanesulfonate monooxygenase
	Alkanes	Finnerty_pathway	AtRMS-02_contig_1_1319	alkMa	alkane hydroxylase A
	Alkanes	Finnerty_pathway	AtRMS-02_contig_1_1161	ahpC	Alkyl hydroperoxide reductase C
	Alkanes	Finnerty_pathway	AtRMS-02_contig_1_35	ahpC	Alkyl hydroperoxide reductase C
	Alkanes	Finnerty_pathway	AtRMS-02_contig_1_1097	ahpF	Alkyl hydroperoxide reductase subunit F
	Alkanes	Hydrocarbon_uptake	AtRMS-02_contig_1_914	alkN_mcp	methyl-accepting chemotaxis protein
	Alkanes	Terminal/biterminal_oxidation	AtRMS-02_contig_1_2425	alkB	Alkane-1 monooxygenase
	Alkanes	Terminal/biterminal_oxidation	AtRMS-02_contig_1_1955	rubA	Rubredoxin
	Alkanes	Terminal/biterminal_oxidation	AtRMS-02_contig_1_532	almA	Probable FAD-binding monooxygenase AlmA
	Plastics	PBAT	AtRMS-02_contig_1_1965	est	Arylesterases
