# Supplementary material for: Paired genomic and proteomic analysis of Acinetobacter towneri from waste sludge reveals an extensive repertoire of enzymes for breakdown of hydrocarbons
Source: Microbiol Spectr. 2026 Mar 5;14(4):e00054-26. doi: 10.1128/spectrum.00054-26 (PMC13055320; doi:10.1128/spectrum.00054-26)
Supplement: Table S2 — Source data for proteomics. [file spectrum.00054-26-s0002.xlsx]

## Sheet: Table S2
Table S2. Source data for proteomics.
	Gene ID	Succinate_1	Succinate_2	Succinate_3	LMWPE_biofilm_1	LMWPE_biofilm_2	LMWPE_biofilm_3	LMWPE_1	LMWPE_2	LMWPE_3	pathway	protein
	AtRMS-02_contig_1_10	8136.69	0	0	0	3691.27	3481.21	14554	0	9558.43
	AtRMS-02_contig_1_100	60692.5	67316.4	85730.7	2.31881e+06	2.51757e+06	2507629	1.96416e+06	2.01197e+06	2.06419e+06
	AtRMS-02_contig_1_1000	25082.3	50967.4	61288.1	76491.9	71153.2	11362.1	21907.2	35119.9	54939.5
	AtRMS-02_contig_1_1002	2.28815e+06	2.47726e+06	2.019e+06	1.22373e+06	1.10986e+06	1.48927e+06	856864	666631	935269
	AtRMS-02_contig_1_1003	1.14595e+06	1.18684e+06	1.10389e+06	954997	920393	1.15079e+06	908737	834892	874542
	AtRMS-02_contig_1_1005	569872	612168	835283	503300	481659	556975	468936	662157	471395
	AtRMS-02_contig_1_1006	0	0	0	31105.4	0	32151.4	0	0	0
	AtRMS-02_contig_1_1007	283012	423462	225386	2.16566e+06	2097528	1.94157e+06	1.61094e+06	1.5954e+06	1.33102e+06
	AtRMS-02_contig_1_1008	223420	182523	347285	88111.7	101028	151686	225789	229621	179825	ketone	CES
	AtRMS-02_contig_1_1009	808142	872385	1.01392e+06	792235	708291	849535	803859	967333	923005
	AtRMS-02_contig_1_101	59506.2	81077.6	79458.9	188214	162452	170633	103057	125193	79235
	AtRMS-02_contig_1_1010	2.62596e+06	2.98358e+06	2722527	6592885	6211756	6464211	2.79173e+06	2.89386e+06	2.32144e+06
	AtRMS-02_contig_1_1011	879074	1.15226e+06	739044	870703	976960	1.05315e+06	1019474	944342	750670
	AtRMS-02_contig_1_1012	1.30189e+06	1.33508e+06	1.41171e+06	6841192	8.26804e+06	8296179	2.37529e+06	2.48988e+06	2.68919e+06
	AtRMS-02_contig_1_1013	766303	700149	766166	559786	992996	1.08368e+06	1.48818e+06	1479616	1.45198e+06
	AtRMS-02_contig_1_1014	0	0	0	30777.2	47326.6	39591.4	39483	39364.8	38866.3
	AtRMS-02_contig_1_1015	13192.7	0	22650.8	0	0	13034.4	25272.6	18603.5	0
	AtRMS-02_contig_1_1016	320168	292648	272256	643737	648901	711758	786580	730483	669210
	AtRMS-02_contig_1_1017	1.09899e+06	1.43983e+06	1.24718e+06	10465193	10717262	10321782	6824733	6.37958e+06	6353684
	AtRMS-02_contig_1_1019	0	0	0	0	0	0	22988.4	11090.7	8557.45
	AtRMS-02_contig_1_102	4680109	5.16508e+06	4786442	5.56057e+06	5.46413e+06	5991209	5.60375e+06	5578277	4.7656e+06
	AtRMS-02_contig_1_1020	28987.3	27575.2	36458.3	15765.6	19923.8	19223.3	31855	34214.9	25769.8
	AtRMS-02_contig_1_1021	287314	337160	284142	403829	364378	387369	237463	283407	331654
	AtRMS-02_contig_1_1022	2.85748e+06	3011556	3.10344e+06	2.8833e+06	3159716	3.41598e+06	3.38611e+06	3.32706e+06	3.25196e+06
	AtRMS-02_contig_1_1023	0	0	0	66617.8	129251	178225	115423	60019.7	33096.1
	AtRMS-02_contig_1_1024	13168938	14397136	12803858	16273310	16295325	14810696	12844844	13200083	13643365
	AtRMS-02_contig_1_1025	1.29804e+06	1352587	1.5824e+06	5.28693e+06	5.7236e+06	6139297	7273686	6.98089e+06	9239006
	AtRMS-02_contig_1_1032	17637632	18097720	16095342	10574152	11743496	11392209	15872753	16025994	15979350
	AtRMS-02_contig_1_1034	617206	652137	555461	1.16643e+06	508386	585569	806650	789558	631328
	AtRMS-02_contig_1_1035	592760	740749	659330	709536	573540	653595	425606	507471	439960
	AtRMS-02_contig_1_1036	388401	427264	406032	474831	789035	565532	711483	800592	692885
	AtRMS-02_contig_1_1037	22021010	23591738	22746450	21747202	22361244	20792860	25077662	24909762	25070358
	AtRMS-02_contig_1_1038	522464	574574	541030	1.28004e+06	1.45127e+06	1.504e+06	521262	525205	444955
	AtRMS-02_contig_1_1039	475915	508119	522988	484821	536979	403518	637297	597379	569151
	AtRMS-02_contig_1_104	114744	92451.4	156227	170873	171742	272729	60838.2	55057.5	56335
	AtRMS-02_contig_1_1040	3.85769e+06	3.67417e+06	3.71341e+06	3.42319e+06	3448495	2.12646e+06	3.72792e+06	3.8889e+06	3.79614e+06
	AtRMS-02_contig_1_1041	9372244	9792358	8452739	10300025	9950578	9255613	8894567	8554075	8731540
	AtRMS-02_contig_1_1042	0	0	9868.57	0	0	122650	28605.9	24262.6	21621.8
	AtRMS-02_contig_1_1043	28806.2	43701.7	76061	81718.8	109054	124700	41362.8	55754.3	28125.6
	AtRMS-02_contig_1_1044	67957.9	60022.1	70099.1	279999	2331047	222577	271813	320149	253903
	AtRMS-02_contig_1_1045	124349	129469	187770	159131	151638	65927.5	244169	264066	358780
	AtRMS-02_contig_1_1047	2.82847e+06	3.72078e+06	2.34534e+06	993180	1.03344e+06	1.71315e+06	587902	528079	551044
	AtRMS-02_contig_1_1048	7131858	7.75436e+06	7.62536e+06	4.1643e+06	4070140	4.71518e+06	5600790	5285339	5.21453e+06
	AtRMS-02_contig_1_1049	719500	756503	26357.2	325399	62238.5	90354.7	74063.1	663847	523786
	AtRMS-02_contig_1_105	92825.1	169311	0	0	0	0	12527.7	14423.6	53153.3
	AtRMS-02_contig_1_1052	19834.6	0	9727.26	9426281	7.69541e+06	7.90482e+06	992299	781686	799981
	AtRMS-02_contig_1_1053	2.03679e+06	2.00755e+06	1421341	2.09711e+06	2.03512e+06	2.74259e+06	1.91255e+06	2.2134e+06	1.93964e+06
	AtRMS-02_contig_1_1054	14370443	17680460	14032044	27107816	27444526	21806634	16214402	15439577	13363191
	AtRMS-02_contig_1_1055	46593884	53142648	46728356	68274136	63766828	63559756	47499188	46385220	47903260
	AtRMS-02_contig_1_1056	0	0	0	5879.61	9305.54	0	0	0	0
	AtRMS-02_contig_1_1057	71618.3	73358.6	87440.9	182041	108060	116462	27032.6	65488.8	62000.9
	AtRMS-02_contig_1_1058	452752	470903	595775	340856	387004	399474	434992	460584	488874
	AtRMS-02_contig_1_1059	158191	166320	204048	102112	142433	125212	73837.7	93370.9	98790.9
	AtRMS-02_contig_1_106	61906.2	69403.4	67074.1	0	0	0	69360.3	12097.8	55072.2
	AtRMS-02_contig_1_1060	204722	135954	193134	165837	310685	309801	398876	387106	343273
	AtRMS-02_contig_1_1062	4261.85	0	0	0	0	0	0	0	0
	AtRMS-02_contig_1_1064	452535	523390	479226	347527	354627	383041	514268	517174	473087
	AtRMS-02_contig_1_1067	87129.1	105897	122698	161899	180799	183582	136512	82794	129264
	AtRMS-02_contig_1_1068	247885	200619	277338	375981	394903	409683	386021	365973	207751
	AtRMS-02_contig_1_1069	2424533	2161788	1.66565e+06	2.30309e+06	2.3209e+06	2.27961e+06	2.88632e+06	2.90273e+06	2.47906e+06
	AtRMS-02_contig_1_107	26353.7	43005.3	75089.8	133504	119352	196462	0	20828.9	0
	AtRMS-02_contig_1_1070	19948.7	11664	0	0	0	0	0	0	0
	AtRMS-02_contig_1_1074	0	0	23763.7	0	0	0	0	0	21542.8
	AtRMS-02_contig_1_1076	114116	102546	154926	485261	662577	519610	0	0	0
	AtRMS-02_contig_1_1077	2.34739e+06	2.57148e+06	2.59876e+06	2.87661e+06	2.82069e+06	3.03255e+06	2.32862e+06	2830930	2.72126e+06
	AtRMS-02_contig_1_1078	1.79949e+06	2.29742e+06	1.68271e+06	6308903	5917287	4.38858e+06	1.93726e+06	2199668	2.17982e+06
	AtRMS-02_contig_1_1079	918868	946259	988213	754916	856582	672903	955934	1.01347e+06	1.02571e+06
	AtRMS-02_contig_1_108	1913877	2232333	1.65251e+06	735678	1.71596e+06	879735	1.36273e+06	1.4019e+06	1.36509e+06
	AtRMS-02_contig_1_1081	404288	393543	374459	828061	759027	909253	778243	803082	716354
	AtRMS-02_contig_1_1082	26009.9	41637.2	28763.6	0	0	0	0	0	0
	AtRMS-02_contig_1_1083	50913.3	85269.6	11977.3	453256	569187	324795	408406	381916	328764
	AtRMS-02_contig_1_1086	338981	396270	342656	267431	306055	310914	347671	309247	214432
	AtRMS-02_contig_1_1089	11601106	13110118	10574091	16091633	18245222	15058600	12539801	12284212	12961736
	AtRMS-02_contig_1_109	13088463	13481501	12531009	9902607	10011990	9610288	12172663	11601859	12458546
	AtRMS-02_contig_1_1090	2.03241e+06	2.54223e+06	2568380	2.21549e+06	2.78092e+06	2681420	2.87598e+06	2.70741e+06	2594316
	AtRMS-02_contig_1_1091	16119.9	18217.7	111021	12247.2	0	187003	13810.7	10928.3	2640.53
	AtRMS-02_contig_1_1092	66388.9	89005.5	141133	62752	97796.7	113414	64989.3	36131.9	59946.9
	AtRMS-02_contig_1_1094	7965.89	0	12563.3	36256.9	0	22311	32406.6	18385.4	14927.8
	AtRMS-02_contig_1_1096	20179.6	20356.7	39715.7	12392.5	31363.3	42961.4	55448.9	48390.9	86929.1
	AtRMS-02_contig_1_1097	17800028	16708148	17216096	4.85052e+06	5.31975e+06	4637124	7.15487e+06	7.17103e+06	7.63442e+06
	AtRMS-02_contig_1_1098	117562	108428	129029	0	0	0	55744.7	8975.06	0
	AtRMS-02_contig_1_1099	2546149	2681306	2.22851e+06	388606	408447	475632	293635	291616	295439
	AtRMS-02_contig_1_11	3725872	3.84637e+06	2.53157e+06	7.93048e+06	7521323	5.8633e+06	5.05482e+06	4946017	5.84521e+06
	AtRMS-02_contig_1_110	9747146	9575919	9789132	9238875	9294792	10550354	9783130	10156637	9962254
	AtRMS-02_contig_1_1100	266939	264683	272531	248314	256801	171603	533308	567677	415740
	AtRMS-02_contig_1_1102	0	0	0	0	0	0	14438.6	0	0
	AtRMS-02_contig_1_1103	229556	208738	262978	183236	268517	282905	201257	226016	222390
	AtRMS-02_contig_1_1104	63487.4	120294	104700	68111.3	63973.4	89658	121286	136383	59120.9
	AtRMS-02_contig_1_1106	0	0	0	120807	112419	113152	0	18507.4	14885.3
	AtRMS-02_contig_1_1107	51335.8	52359.5	81976	297488	428710	361328	32105.7	30685.5	58680.1
	AtRMS-02_contig_1_1108	4112150	4513318	4916770	5341656	5.45361e+06	4.88945e+06	5.0522e+06	5.5387e+06	5794112
	AtRMS-02_contig_1_1109	96520.9	95132.3	91097.9	45732.5	53382.4	104562	79653.8	70042.2	68024.1
	AtRMS-02_contig_1_111	1.58502e+06	1.65738e+06	1508217	1.34417e+06	1.23699e+06	1.18392e+06	2.13564e+06	2128172	1896022
	AtRMS-02_contig_1_1111	1.18388e+06	1.46097e+06	1.6428e+06	1.49084e+06	1.56686e+06	1.67639e+06	1.49461e+06	1.47363e+06	1.51405e+06
	AtRMS-02_contig_1_1112	0	0	0	118754	118271	170362	0	0	0
	AtRMS-02_contig_1_1113	481105	492073	600114	323977	379998	567835	449863	510060	453733
	AtRMS-02_contig_1_1114	119839	102437	135042	119994	103920	101704	139947	219790	271454
	AtRMS-02_contig_1_1116	302428	306734	387434	141953	150306	201643	298421	305256	242407
	AtRMS-02_contig_1_1117	127916	135759	158999	442264	436553	499283	459795	513024	516882
	AtRMS-02_contig_1_1118	1.97026e+06	1850287	1.91186e+06	2394706	2.69004e+06	2.29386e+06	4231713	4.13311e+06	4.18175e+06
	AtRMS-02_contig_1_1119	476401	929732	433842	1.00008e+06	971960	1.16821e+06	779928	675470	460014
	AtRMS-02_contig_1_112	615306	633008	588481	696559	620516	581802	676688	748443	610648
	AtRMS-02_contig_1_1120	50148.2	50635.9	40554.3	68813.9	71681.8	13720.4	48156.9	20889	32432.6
	AtRMS-02_contig_1_1121	343050	394560	255227	467648	482256	425631	449359	512330	300622
	AtRMS-02_contig_1_1122	2.01511e+06	2.45195e+06	1.77356e+06	9616033	8572600	8.32921e+06	8.13201e+06	7860432	7.26907e+06
	AtRMS-02_contig_1_1124	4751115	5.37026e+06	3.62224e+06	5594210	5183091	4565669	5.65708e+06	5781351	5201139
	AtRMS-02_contig_1_1125	5.41805e+06	6200559	6901882	4824780	4.88339e+06	6.61112e+06	4750929	4.97477e+06	4.97187e+06
	AtRMS-02_contig_1_1126	8927026	8872475	7613670	4.9576e+06	4979811	4.39625e+06	6635994	6415995	6530838
	AtRMS-02_contig_1_1127	123829	119070	213017	125421	145682	232018	197953	151940	212792
	AtRMS-02_contig_1_1128	1.49821e+06	2.06169e+06	1.82937e+06	1.7274e+06	1.65138e+06	2.07923e+06	1.09014e+06	1.22264e+06	1083599
	AtRMS-02_contig_1_1129	151955	208214	169472	69728.9	1.28982e+06	82129.8	184862	228613	194021
	AtRMS-02_contig_1_1130	2.92544e+06	3.59539e+06	3.0654e+06	4843156	4.98276e+06	7.62554e+06	3.75541e+06	2.76241e+06	2.57004e+06
	AtRMS-02_contig_1_1131	652954	693924	659335	640371	672141	642063	281247	263990	259176
	AtRMS-02_contig_1_1132	2.05131e+06	2386116	1.98559e+06	1.72957e+06	1.84892e+06	2.50225e+06	2.59125e+06	2.36467e+06	2.16932e+06
	AtRMS-02_contig_1_1133	1.10981e+06	1.22394e+06	1210394	290656	575736	683880	915145	969087	861261
	AtRMS-02_contig_1_1134	53958.6	80173.7	133246	96936.1	121965	125779	38195.4	0	61165.2
	AtRMS-02_contig_1_1135	404090	412606	493833	532966	609571	542964	490804	470723	531391
	AtRMS-02_contig_1_1136	270474	290324	277402	105955	68697.1	145081	192503	182734	155607
	AtRMS-02_contig_1_1137	913471	2.8072e+06	2.52264e+06	2.62916e+06	3.88584e+06	2.74727e+06	1.57989e+06	1.57374e+06	1.53935e+06
	AtRMS-02_contig_1_1138	106001	188909	194424	1.10515e+06	1.22038e+06	1.22961e+06	803724	932530	574248
	AtRMS-02_contig_1_1139	437479	348012	412438	455759	409470	351265	639585	663852	593501
	AtRMS-02_contig_1_114	0	0	0	49041.1	31802.9	56449.5	52410.9	60773.6	53958.1
	AtRMS-02_contig_1_1140	489592	537990	627273	2.10377e+06	944881	491737	574154	600641	600314
	AtRMS-02_contig_1_1141	421093	571392	201619	374998	462832	659865	765617	673267	556347
	AtRMS-02_contig_1_1142	286153	417542	303140	357358	382878	365124	212677	178902	174780
	AtRMS-02_contig_1_1143	209724	299658	318501	592898	655991	1.02982e+06	256094	300469	322249
	AtRMS-02_contig_1_1144	905896	1.15704e+06	940795	996617	1.01239e+06	1.08713e+06	437238	345570	400464
	AtRMS-02_contig_1_1145	6477967	7028720	5805848	4377539	3996730	3.79454e+06	4.74278e+06	4801672	4.44684e+06
	AtRMS-02_contig_1_1146	56889.7	104359	50817.8	190889	151958	164543	223094	261127	231912
	AtRMS-02_contig_1_1147	3.40501e+06	3.78247e+06	3.18053e+06	2.67363e+06	2656008	2765120	3.39276e+06	3255351	2.99522e+06
	AtRMS-02_contig_1_1148	0	0	0	803344	411185	474954	0	11684.8	8423.48
	AtRMS-02_contig_1_1149	568373	708553	652868	825818	912734	816792	326895	378725	443386
	AtRMS-02_contig_1_115	4.95358e+06	4993093	4378520	2446816	2901278	2.2544e+06	3.52168e+06	4.11706e+06	3417769	alkane	ALDH
	AtRMS-02_contig_1_1150	2.41881e+06	2421263	2.0838e+06	1.56583e+06	1.62917e+06	1.34149e+06	405406	411678	335625
	AtRMS-02_contig_1_1151	1.13218e+06	1.13441e+06	1.17888e+06	689530	747703	707308	529212	500396	68120.4
	AtRMS-02_contig_1_1152	72846.5	52245.9	36311.8	0	0	0	0	28435.3	18056.6
	AtRMS-02_contig_1_1153	540493	671608	558997	771222	819971	774852	860489	818071	798342
	AtRMS-02_contig_1_1154	394241	446036	284619	277553	287895	319309	475449	462991	374953
	AtRMS-02_contig_1_1155	2.46863e+06	2.99144e+06	2.2898e+06	2.58024e+06	2.56702e+06	2.90348e+06	4.00414e+06	3587306	3.297e+06
	AtRMS-02_contig_1_1156	179501	257385	227860	191709	223424	77922	259862	308128	221441
	AtRMS-02_contig_1_1157	3.48754e+06	2.94673e+06	2.87204e+06	1.7346e+06	1.50687e+06	1.67102e+06	7.11699e+06	6450089	6.36209e+06
	AtRMS-02_contig_1_1158	123374	172201	81854	256137	235343	283400	227366	199923	156880
	AtRMS-02_contig_1_116	194710	223378	176612	789090	742899	748602	84003.1	63522.2	83030.5
	AtRMS-02_contig_1_1160	211935	212996	230338	282488	256458	310885	448344	441098	422828
	AtRMS-02_contig_1_1161	32831736	34761972	29580772	40066972	38997920	39680704	32434200	31734358	32036548
	AtRMS-02_contig_1_1162	1382918	1.28409e+06	1524571	745416	845484	1.22383e+06	1.42672e+06	1.21294e+06	1308778
	AtRMS-02_contig_1_1163	1.27081e+06	1.67468e+06	1.55384e+06	4.69292e+06	5434947	4892828	5722423	3405774	2.80793e+06
	AtRMS-02_contig_1_1164	5293724	5.21872e+06	5.27552e+06	4.31372e+06	4.43778e+06	4126235	4.64932e+06	4.3445e+06	5.13598e+06
	AtRMS-02_contig_1_1165	1.19933e+06	1.54502e+06	1.2946e+06	1.45985e+06	1.45516e+06	1.72707e+06	1.87288e+06	1.70182e+06	1.53893e+06
	AtRMS-02_contig_1_1166	1.1105e+06	903904	1.24055e+06	814264	824767	717424	922383	955108	1.09844e+06
	AtRMS-02_contig_1_1167	533471	366043	443352	630410	751287	611154	488713	406644	438407
	AtRMS-02_contig_1_1168	893642	792299	893939	923130	1.02932e+06	772266	793887	942701	934640
	AtRMS-02_contig_1_1169	597114	689195	537577	1.28348e+06	1.41743e+06	1.24188e+06	973008	941833	829183
	AtRMS-02_contig_1_1170	155247	344254	175797	90512.2	129103	87701.1	174489	179378	176585
	AtRMS-02_contig_1_1171	66619.4	81706.9	29329.9	47713.2	37177.2	31463.2	94973.1	96472.7	45280.9
	AtRMS-02_contig_1_1172	2.71279e+06	2669001	2.53192e+06	4292779	4.42403e+06	4244028	4.39129e+06	4.4288e+06	4.57632e+06
	AtRMS-02_contig_1_1173	599814	579130	544123	693651	705672	911527	687902	801086	698955
	AtRMS-02_contig_1_1174	13805.5	16869.1	66895.1	573883	860005	844406	266130	259866	260952
	AtRMS-02_contig_1_1175	22267.6	38183.8	53501.4	183071	155085	87963.4	34395.6	100587	151119
	AtRMS-02_contig_1_1176	2897841	2740499	2.64051e+06	1.69047e+06	1.70803e+06	1.96444e+06	2.61984e+06	2.51151e+06	2.58969e+06
	AtRMS-02_contig_1_1177	131314	163291	206666	368269	441457	343900	65353	33738.6	29080.3	transport	FadL
	AtRMS-02_contig_1_1180	1.41064e+06	1.46003e+06	1.19487e+06	1.86408e+06	1.91685e+06	1.52884e+06	1.27085e+06	1.23371e+06	1134372
	AtRMS-02_contig_1_1185	35141.3	25720	63774.5	2.81981e+06	2.89053e+06	2.64368e+06	400317	466047	378250
	AtRMS-02_contig_1_1186	247993	292033	342068	7.80452e+06	8443683	7.79758e+06	2.19426e+06	2.66635e+06	2.90512e+06
	AtRMS-02_contig_1_1187	1.46743e+06	1.32127e+06	1390030	1.12779e+06	1.46176e+06	1.13091e+06	1.67837e+06	1.4036e+06	1.39826e+06
	AtRMS-02_contig_1_1188	360000	388161	406120	306124	363881	420713	266260	341332	219233
	AtRMS-02_contig_1_1189	3.03388e+06	3164460	3.81027e+06	2.52037e+06	2.45478e+06	2658798	3.74478e+06	2.42859e+06	2.3412e+06
	AtRMS-02_contig_1_1190	21334.7	20197.4	0	19151.4	22955.7	25880.7	0	12188.5	0
	AtRMS-02_contig_1_1191	293754	274048	222935	426372	391640	359508	383774	430307	363013
	AtRMS-02_contig_1_1192	4.49813e+06	4.13048e+06	4228718	7.05754e+06	7.39819e+06	6.60639e+06	7.0617e+06	7.52315e+06	6912596
	AtRMS-02_contig_1_1194	8552736	8908330	8603849	6.85316e+06	8.08254e+06	6032433	7564562	8.05514e+06	7789411
	AtRMS-02_contig_1_1195	7742397	8418874	8.05163e+06	6320788	9269378	6.26726e+06	6.91892e+06	7.05933e+06	7.26021e+06
	AtRMS-02_contig_1_1196	23665.5	31169.3	0	53000.1	50958.6	96040.5	15064	13495.3	12543.8
	AtRMS-02_contig_1_1197	240972	414400	261801	178423	305564	329888	182384	159932	128267
	AtRMS-02_contig_1_1198	1.6057e+06	1.61849e+06	1.6175e+06	2.31843e+06	2.3371e+06	1.1573e+06	1.47614e+06	1.59301e+06	1.43377e+06
	AtRMS-02_contig_1_1199	63497	41718.3	59143.2	104141	103749	147655	102341	112998	112877
	AtRMS-02_contig_1_12	63582672	57970240	59656736	84590464	86736688	81583040	80576560	79381248	82657344
	AtRMS-02_contig_1_1201	1017194	868528	898258	10117303	8714261	9008375	6.91379e+06	6.3259e+06	6.41086e+06
	AtRMS-02_contig_1_1202	1.98826e+06	2.27053e+06	3.47617e+06	1.99908e+06	2.102e+06	1.92362e+06	1256205	1.37819e+06	1.35016e+06
	AtRMS-02_contig_1_1203	1.33298e+06	1.47626e+06	1.56686e+06	2292889	2.40548e+06	2.42364e+06	1.84571e+06	1.97311e+06	1823142
	AtRMS-02_contig_1_1205	6609300	6345076	5.92322e+06	9788911	10216123	7.65491e+06	10943491	10887624	10411587	fatty acid	ACAT
	AtRMS-02_contig_1_1209	641507	725732	618158	687599	615969	687541	696917	717383	776335
	AtRMS-02_contig_1_121	7.14702e+06	7.08029e+06	5178250	7326651	7189587	6.57953e+06	6.19057e+06	6692649	5510811
	AtRMS-02_contig_1_1210	66914.7	68120.9	130768	0	26424.7	69634.7	100910	95333.9	97477.6
	AtRMS-02_contig_1_1211	637575	660323	924970	1.09732e+06	869254	1.18418e+06	882872	928995	588026
	AtRMS-02_contig_1_1212	14383342	15489828	10715518	24844882	25011524	21044922	15095647	15756024	16472351
	AtRMS-02_contig_1_1213	2.80633e+06	4.27801e+06	3013219	7670000	7.67089e+06	6.47142e+06	2.98677e+06	2719405	3003920
	AtRMS-02_contig_1_1214	2.48501e+06	3.19674e+06	2.79679e+06	6134612	6.78379e+06	5.74799e+06	2.09218e+06	2224504	1.92537e+06
	AtRMS-02_contig_1_1215	0	0	0	0	0	0	16856.8	20324.7	26285.1
	AtRMS-02_contig_1_1217	98137.9	94435.8	85261.3	59815.2	51032.3	55186.3	124410	131136	132956
	AtRMS-02_contig_1_1218	3.54112e+06	2826620	2.61885e+06	3.87399e+06	4152505	5.04309e+06	3835926	3.93484e+06	3.71434e+06
	AtRMS-02_contig_1_1219	8557164	8725731	8.07771e+06	7714731	9472480	10795451	9280351	9308407	8465951
	AtRMS-02_contig_1_122	737541	931073	730656	516195	606336	527726	969401	978770	895052
	AtRMS-02_contig_1_1220	357673	287419	322850	441191	584726	790880	260602	231391	258455
	AtRMS-02_contig_1_1221	45963412	48076192	42865452	32712986	34723668	34143776	32855346	34117868	33963304
	AtRMS-02_contig_1_1222	3.83049e+06	3.82416e+06	4299009	2433079	2.37893e+06	2.76189e+06	2.58968e+06	2.86689e+06	2.83331e+06
	AtRMS-02_contig_1_1223	40823.8	32345.3	48218	1.96758e+06	1.90002e+06	1.6814e+06	1.37335e+06	1.35605e+06	1.22565e+06
	AtRMS-02_contig_1_1224	1.38239e+06	1.81068e+06	2.30298e+06	1.25603e+06	1.79754e+06	1.66934e+06	1.50039e+06	1.83498e+06	1.38423e+06
	AtRMS-02_contig_1_1225	37183.2	0	0	1.09616e+06	864645	1421175	44050.8	65473.2	12451.6
	AtRMS-02_contig_1_1226	565988	465079	166456	4.18937e+06	3.83391e+06	2.91794e+06	2.23113e+06	1584507	1.43375e+06
	AtRMS-02_contig_1_1228	1.48413e+06	1377054	1.72988e+06	1.65369e+06	1.58005e+06	1.94141e+06	1.59109e+06	1.63626e+06	1.472e+06
	AtRMS-02_contig_1_1229	99546.9	45646.5	92214.3	92168.9	61893.7	53552.3	76516.2	75184.3	90376.2
	AtRMS-02_contig_1_123	227781	181993	214850	136343	125113	214256	234013	264690	264686
	AtRMS-02_contig_1_1230	139232	133160	138927	163317	187210	150417	170073	153865	143205
	AtRMS-02_contig_1_1232	194827	208922	129436	0	0	8078.33	85463.1	91696.8	11574.2
	AtRMS-02_contig_1_1233	1.3245e+06	1549770	1.0355e+06	2.68225e+06	3.01837e+06	3284435	3.6301e+06	3295058	2.87237e+06
	AtRMS-02_contig_1_1234	1.18444e+06	1.15767e+06	1.33813e+06	2248059	2.20268e+06	2394432	1.94383e+06	2.09388e+06	2003960	fatty acid	ACADS
	AtRMS-02_contig_1_1235	115918	169280	92024.8	1.85047e+06	1.7985e+06	2.02876e+06	155958	156229	127740
	AtRMS-02_contig_1_1236	44530.3	55281	43670.1	112871	118962	119556	41164.4	33389	34086.2
	AtRMS-02_contig_1_1237	171924	205232	252376	147869	184390	141773	199732	216815	198511
	AtRMS-02_contig_1_1238	1.5634e+06	1.57418e+06	1.94367e+06	3136922	2.53849e+06	2402896	1.23122e+06	1380791	1.19733e+06
	AtRMS-02_contig_1_1239	85625.2	108380	92498.6	29759.1	59673.2	81212.5	93486.9	57338.7	57062.9
	AtRMS-02_contig_1_124	2.16593e+06	2.63075e+06	2.33721e+06	19291548	19293758	16324007	11838590	11388225	11962055
	AtRMS-02_contig_1_1240	29163.5	31467.2	33299.3	61743.5	182824	55954.4	52082.3	42511.6	29072.9
	AtRMS-02_contig_1_1241	134255	267403	118221	811320	832966	1.06052e+06	203810	151124	114574
	AtRMS-02_contig_1_1242	0	5413.35	0	8030.28	0	31532.4	16094.1	14529.9	0
	AtRMS-02_contig_1_1243	85245.1	533252	464957	1.68519e+06	1.85556e+06	2.99721e+06	819785	66858.9	129251
	AtRMS-02_contig_1_1244	765896	616293	872565	2.16869e+06	2.14621e+06	2.83576e+06	662087	575230	523927
	AtRMS-02_contig_1_1245	70322.9	50859.9	0	114878	75588.8	18352.9	16766.1	11587.8	0
	AtRMS-02_contig_1_1246	0	0	22414.6	32100	31752.3	68219.4	30173.2	5553.73	0
	AtRMS-02_contig_1_1247	95909232	102276304	101680952	112306200	110302592	110230008	105414040	105171864	104964960
	AtRMS-02_contig_1_1248	138004	0	0	96232.1	128576	134802	0	3268.52	12839.6
	AtRMS-02_contig_1_1249	178986	178468	122611	120264	112086	100549	102599	154761	177335
	AtRMS-02_contig_1_1250	2.60918e+06	2.61662e+06	2141296	2.97616e+06	2.88977e+06	2.86171e+06	2.73198e+06	2566257	2.40975e+06
	AtRMS-02_contig_1_1251	4682327	4.81209e+06	4.00893e+06	4.12701e+06	4.20512e+06	3.64625e+06	4237204	3.94623e+06	4.24226e+06
	AtRMS-02_contig_1_1253	2.56921e+06	2.69692e+06	2.77099e+06	1.29137e+06	1.46716e+06	1.91463e+06	1708630	1.90609e+06	1.71397e+06
	AtRMS-02_contig_1_1256	7.23748e+06	7394221	6.7187e+06	6.13868e+06	6.41065e+06	4372595	4298007	4.41181e+06	4.60993e+06
	AtRMS-02_contig_1_1257	841812	1.251e+06	748284	0	1.85589e+06	1700910	751152	772966	657396
	AtRMS-02_contig_1_1258	1.44237e+06	1.62977e+06	1.24865e+06	1.91171e+06	1.69715e+06	1048351	1087806	1.27895e+06	1129727
	AtRMS-02_contig_1_1259	9631.56	18008.5	9162.02	46062.9	30402.7	66498.5	48114.1	50320.8	34996.8	ketone	CES
	AtRMS-02_contig_1_126	1.35692e+06	1.55471e+06	2.34451e+06	83613824	80358296	61903444	38082880	40456628	43015088
	AtRMS-02_contig_1_1261	0	4385.62	0	4798.54	4315.12	5521.42	0	3236.64	0
	AtRMS-02_contig_1_1262	1.94523e+06	2.40215e+06	2.2077e+06	4.09316e+06	4.08184e+06	3.96665e+06	2038953	2.12668e+06	2.20092e+06
	AtRMS-02_contig_1_1263	54463.7	492883	70444.8	40894.8	29018.1	155989	200218	63345.3	27997
	AtRMS-02_contig_1_1265	5.55896e+06	5562624	4994883	21383690	21602914	17311848	19552662	19352950	20200688
	AtRMS-02_contig_1_1266	11598311	11430053	10201214	32512244	31881612	31504416	34466452	33023214	32542176
	AtRMS-02_contig_1_1267	1.89563e+06	2.25819e+06	1.81869e+06	8.32531e+06	9030775	8.22063e+06	7.49602e+06	6.46588e+06	6361362
	AtRMS-02_contig_1_1268	425497	470054	484103	2.2973e+06	2.13088e+06	2.07093e+06	2.14663e+06	2040793	1.82819e+06
	AtRMS-02_contig_1_1269	1.05685e+06	1.13863e+06	1.29557e+06	1.18029e+06	1.09796e+06	1.24726e+06	568622	635340	580673
	AtRMS-02_contig_1_127	595641	663435	622913	553155	627609	780378	864273	885858	807712
	AtRMS-02_contig_1_1270	163761	125195	189138	333911	343715	298578	416002	434831	406829
	AtRMS-02_contig_1_1271	949759	927724	721433	2.46968e+06	2.36739e+06	2.0289e+06	2543886	2.77523e+06	3.30677e+06
	AtRMS-02_contig_1_1272	134649	223044	201088	70122.6	90589.7	78004.2	17001.5	7594.8	15430.1
	AtRMS-02_contig_1_1273	1.35581e+06	1.23809e+06	1.235e+06	1.0539e+06	1.00672e+06	1.14946e+06	1.08752e+06	1.10868e+06	1.09112e+06
	AtRMS-02_contig_1_1274	219749	210855	409968	200818	363192	330796	215103	205687	388326
	AtRMS-02_contig_1_1275	510931	651306	605845	1.05764e+06	925049	1.05368e+06	439234	458245	383805
	AtRMS-02_contig_1_1276	794722	1.2011e+06	923921	955861	1.11448e+06	1.04447e+06	662429	623579	561642
	AtRMS-02_contig_1_1277	53448.4	44944.7	43753.9	26128.5	73865.6	49127.3	123791	110568	80536.5
	AtRMS-02_contig_1_1278	794690	738139	707855	454440	451328	441113	729316	659441	615126
	AtRMS-02_contig_1_1279	105332	102261	101704	16489.7	52305.6	75473.9	113341	99281.7	95292.1
	AtRMS-02_contig_1_1280	145007	191930	215385	143959	117138	99585.5	176029	270900	227664
	AtRMS-02_contig_1_1281	6095357	6.70389e+06	4234486	9324042	9117491	6.47187e+06	8362426	8.35265e+06	9276370
	AtRMS-02_contig_1_1283	12974453	14906857	12587445	15333345	14854316	17102506	12643473	12571840	11702021
	AtRMS-02_contig_1_1286	1763039	2.42799e+06	1.40148e+06	1.87262e+06	1.54657e+06	1126124	1.22066e+06	1236259	1.11794e+06
	AtRMS-02_contig_1_1287	67183	45694.2	83434.6	5733.2	0	38082.1	12531.3	26362.8	44721.6
	AtRMS-02_contig_1_1288	119772	119226	172889	64566.2	66506.4	89861.2	141503	141127	113536
	AtRMS-02_contig_1_1289	20878502	22563082	20801950	24670830	23333106	21101672	22512374	22110032	24419906
	AtRMS-02_contig_1_129	6.77763e+06	7.76623e+06	6.64573e+06	7.67083e+06	7.9699e+06	7919375	7.56627e+06	7936935	7.55578e+06
	AtRMS-02_contig_1_1290	8.2142e+06	9020607	7102206	6.7777e+06	6438128	5283174	6810144	6731920	6.89744e+06
	AtRMS-02_contig_1_1292	84507.1	82733.9	92022.6	25671.5	0	0	89613.9	148912	116766
	AtRMS-02_contig_1_1293	0	0	0	265374	262258	123278	94002.4	114496	121679
	AtRMS-02_contig_1_1294	0	8402.03	47762.4	21330.2	31067.7	55161.5	41643.5	32174.6	0
	AtRMS-02_contig_1_1295	996985	1.05056e+06	893970	953820	937841	1.1334e+06	1150745	1.16319e+06	1.0833e+06
	AtRMS-02_contig_1_1296	531970	607611	610763	383396	382500	383080	429546	461126	525168
	AtRMS-02_contig_1_1297	305459	333947	366037	560395	568068	452654	649397	847099	677427
	AtRMS-02_contig_1_1298	0	22660.2	36442.6	0	17248.6	14738.6	0	0	0
	AtRMS-02_contig_1_1299	0	0	0	25715.4	28217.6	65137.7	22736.6	16913.2	0
	AtRMS-02_contig_1_13	8178491	8397078	10016084	15090227	15527944	13136491	9911727	9953263	10235063
	AtRMS-02_contig_1_130	118115	200594	139893	163444	168034	186973	59336.6	21995.2	47630.2
	AtRMS-02_contig_1_1300	4684323	5.84882e+06	3905074	4.94734e+06	5409142	5.41819e+06	5.01211e+06	5388440	4.98094e+06
	AtRMS-02_contig_1_1301	393558	418843	440906	800503	759993	839096	694550	655561	721940
	AtRMS-02_contig_1_1302	806490	624826	379526	660653	673115	618007	176915	273426	253073
	AtRMS-02_contig_1_1303	1919613	1596165	1.69411e+06	2728439	2.72882e+06	2.59807e+06	3.10596e+06	3.18263e+06	2.79431e+06
	AtRMS-02_contig_1_1304	4.8084e+06	5.69296e+06	5.63869e+06	8079385	6438672	7019004	5.0676e+06	5843808	5484458
	AtRMS-02_contig_1_1305	5.43951e+06	6146172	5.00619e+06	4.57084e+06	4.73495e+06	3.9008e+06	4206135	4639083	4.14087e+06
	AtRMS-02_contig_1_1306	17224740	19207224	19143528	13388451	13911134	12878093	16740673	16287112	16735507
	AtRMS-02_contig_1_1307	111938	139341	93949.1	117203	153477	138634	73322.1	99513.9	82106.3
	AtRMS-02_contig_1_1308	333760	339076	369409	273716	262657	284818	426012	727414	426037
	AtRMS-02_contig_1_1309	11331	0	37475.1	16105.5	21931.3	48708.2	0	0	34123.8
	AtRMS-02_contig_1_131	3.23795e+06	3.58238e+06	3.57812e+06	4.42736e+06	4885716	3.36331e+06	4008337	4.10255e+06	4425444
	AtRMS-02_contig_1_1310	0	0	0	0	0	43395.3	0	0	0
	AtRMS-02_contig_1_1312	720387	630939	525880	706073	680081	683602	1.04946e+06	974591	1.40998e+06
	AtRMS-02_contig_1_1313	1.71568e+06	2153319	1.59548e+06	1.0302e+06	1.10532e+06	934987	1.25933e+06	1248557	1.03887e+06
	AtRMS-02_contig_1_1314	187168	179897	121951	203945	181714	182787	170945	131564	65518
	AtRMS-02_contig_1_1315	12246667	13300264	11526788	12372855	13219431	10503014	11842196	11745062	10225217
	AtRMS-02_contig_1_1316	54740.5	53487.2	59938.8	45179	75687.8	70176.7	85041	94284.8	97695.6
	AtRMS-02_contig_1_1317	783024	794267	915310	488147	445008	383216	811301	741781	775222
	AtRMS-02_contig_1_1318	125870	138116	125264	203527	184912	225170	293041	292616	245339	alkane	AlkR
	AtRMS-02_contig_1_1319	0	0	0	4.88982e+06	5.07879e+06	4258902	353288	358984	471197	alkane	AlkMa
	AtRMS-02_contig_1_132	1.6295e+06	1.97883e+06	2.09258e+06	1.44423e+06	1651057	2.13203e+06	2.0907e+06	2.0166e+06	1.75234e+06
	AtRMS-02_contig_1_1320	6769.99	37760.6	0	63179.7	75679.9	102731	121404	124515	84276.4
	AtRMS-02_contig_1_1321	140961	133138	125972	235193	1.07493e+06	341935	766736	279738	276413
	AtRMS-02_contig_1_1322	0	0	20460.4	4662072	4645119	4.44361e+06	2.66984e+06	2.96862e+06	2.92424e+06
	AtRMS-02_contig_1_1323	0	0	0	2.98287e+06	2.64717e+06	2.17346e+06	1.80432e+06	1.7052e+06	1.75757e+06
	AtRMS-02_contig_1_1324	1.80623e+06	2.1041e+06	1.7676e+06	4.35972e+06	3.85635e+06	4.03743e+06	2.97605e+06	2.89515e+06	2524103
	AtRMS-02_contig_1_1325	0	0	0	63380.2	50759.1	34707.1	0	0	0
	AtRMS-02_contig_1_1326	387959	367810	397016	982238	971592	782117	221696	186877	191876
	AtRMS-02_contig_1_1327	1.54168e+06	1.73087e+06	1304462	1.49686e+06	1.5347e+06	1.6272e+06	1420250	1.44275e+06	1.42206e+06
	AtRMS-02_contig_1_1328	1.15038e+06	1.29575e+06	1.02689e+06	1.11447e+06	978237	1.44779e+06	1190323	1.2067e+06	963123
	AtRMS-02_contig_1_1329	1.22508e+06	1.52225e+06	1.15842e+06	1.11673e+06	1.34531e+06	1237450	983627	907162	1.10287e+06
	AtRMS-02_contig_1_133	835994	762554	1.32148e+06	863250	1.12969e+06	775408	1.85321e+06	1.61124e+06	1.68367e+06
	AtRMS-02_contig_1_1330	111026	121756	42296.8	13979.4	8462.62	17314.1	52690.3	55885.7	44673.4
	AtRMS-02_contig_1_1332	263583	169669	232050	40346.9	64549.8	160558	49848.4	69918.4	76195
	AtRMS-02_contig_1_1333	15421972	15346771	13488027	10939464	11999475	9457505	7.92276e+06	8049412	6.8931e+06
	AtRMS-02_contig_1_1335	0	10456.4	0	0	0	0	16696.1	20777.2	21513.2
	AtRMS-02_contig_1_1336	746430	839972	897704	480954	515245	539749	956000	989760	991073
	AtRMS-02_contig_1_1337	1.41463e+06	1.40582e+06	1.61731e+06	1.91126e+06	1549041	1.53989e+06	1.58363e+06	1.6154e+06	1.85147e+06
	AtRMS-02_contig_1_1338	2.31185e+06	2.94583e+06	3.84221e+06	1.82971e+06	1784611	1.55279e+06	2.3601e+06	2.08144e+06	1873983
	AtRMS-02_contig_1_1339	3161537	3788945	3.59135e+06	3.7791e+06	3.79807e+06	4625180	3798868	3701416	3.91812e+06
	AtRMS-02_contig_1_134	205641	316693	263708	237807	178418	211309	190787	186265	181426
	AtRMS-02_contig_1_1340	7506.32	0	34176.7	1.38003e+06	1.35915e+06	1.20627e+06	157909	19689	64908.7
	AtRMS-02_contig_1_1342	419096	435400	286962	424228	357444	308618	364461	310522	363920
	AtRMS-02_contig_1_1343	5570840	6122761	5991446	3696103	3.75715e+06	4382638	4692085	4993397	4.89558e+06
	AtRMS-02_contig_1_1344	1.46629e+06	1464449	1.45055e+06	1698609	1.65185e+06	1.30144e+06	1.02324e+06	1.17243e+06	1.60581e+06
	AtRMS-02_contig_1_1345	0	0	31266.1	5792.04	0	13215.8	3645.89	0	0
	AtRMS-02_contig_1_1346	1.7838e+06	2.39767e+06	1594690	2.15996e+06	2.3844e+06	2.24779e+06	2.97398e+06	2.74174e+06	2347619
	AtRMS-02_contig_1_1347	585739	504213	511081	1288684	1.40881e+06	963016	1.11924e+06	1.2352e+06	1.34293e+06
	AtRMS-02_contig_1_1348	17430	18905.3	21531.6	32368.2	34710.9	21203.2	30753	32638.5	28627.4
	AtRMS-02_contig_1_1349	7.42658e+06	7914926	8.08086e+06	7.96237e+06	8.11421e+06	8984397	5942834	5.72789e+06	6320933
	AtRMS-02_contig_1_1351	587203	517839	781508	975133	1.05237e+06	1.37293e+06	1.08227e+06	1.0657e+06	1.11624e+06
	AtRMS-02_contig_1_1352	2.3995e+06	2924265	2.36987e+06	2428730	2.63197e+06	2.82527e+06	2.8448e+06	2.82744e+06	2.46284e+06
	AtRMS-02_contig_1_1353	117598	155841	182587	175185	144645	150544	105924	121518	561181
	AtRMS-02_contig_1_1354	6132008	7122727	6722433	9815748	9429847	8897329	5816750	6.44087e+06	6.35772e+06
	AtRMS-02_contig_1_1355	23656094	26138268	22004208	27348582	27720342	23624140	18634802	21488984	20633684
	AtRMS-02_contig_1_1356	19785.3	23305.6	35788.3	12171	53322.5	33696.1	14556.2	20876.7	20690.6
	AtRMS-02_contig_1_1357	79569.6	102787	121499	59625.7	145176	132082	1.04088e+06	89329.3	90371.1
	AtRMS-02_contig_1_1358	188253	446818	169665	341790	78976.3	124373	103043	409072	191161
	AtRMS-02_contig_1_1359	21754.2	31550.5	26254.5	103591	86798.8	104543	75259.4	85957.4	40131.9
	AtRMS-02_contig_1_136	2189811	2239099	2778463	3.18085e+06	3427272	3.11859e+06	3.31164e+06	2.97686e+06	3.47549e+06
	AtRMS-02_contig_1_1363	113977	144874	196536	103523	128516	141073	58325.3	59518.5	91771.5
	AtRMS-02_contig_1_1364	0	0	0	180575	152579	152115	25465.9	32889.3	44840
	AtRMS-02_contig_1_1365	468211	415082	336616	1.49578e+06	1.37287e+06	1.59332e+06	1.43049e+06	1.56139e+06	1.64986e+06
	AtRMS-02_contig_1_1367	1.08367e+06	1.24507e+06	954740	11995725	12840502	12026618	12090585	10645284	10130489
	AtRMS-02_contig_1_1369	123140	118249	146053	703720	595111	948877	145495	161434	156118
	AtRMS-02_contig_1_137	903063	1.07471e+06	879400	1.07146e+06	1.16467e+06	1.7278e+06	892180	1.0128e+06	1.14757e+06
	AtRMS-02_contig_1_1374	427957	421943	356413	644845	716013	973522	513147	538435	497710
	AtRMS-02_contig_1_1375	540576	590546	676638	400540	396270	365455	527338	435174	487093
	AtRMS-02_contig_1_1377	79933.6	36767.5	46633.8	48719.6	60288.2	81880.5	23795.5	131021	53474.8
	AtRMS-02_contig_1_1378	28688.3	15282.4	0	92107	143844	0	39992.1	45672.4	0
	AtRMS-02_contig_1_1379	160141	154283	189935	438450	427067	343245	216788	208913	230359
	AtRMS-02_contig_1_138	344701	758007	259628	323423	204881	299104	147903	151970	134672
	AtRMS-02_contig_1_1380	976658	1567442	1.04771e+06	1.56047e+06	1.79001e+06	1.69737e+06	2.06645e+06	2.12528e+06	1.7547e+06
	AtRMS-02_contig_1_1381	13863472	14516663	13777070	12433179	13740929	12575052	9695929	9750998	11268294
	AtRMS-02_contig_1_1382	20035.3	28428.6	76654.6	11354.1	12979.3	0	2038.84	0	0
	AtRMS-02_contig_1_1383	1.1768e+06	1.34221e+06	1.00142e+06	1.08433e+06	1.09344e+06	706521	1.91586e+06	2.02997e+06	1.70847e+06	fatty acid	ACAT
	AtRMS-02_contig_1_1384	1.40535e+06	1547788	1.66373e+06	1.07423e+06	1.04405e+06	1.18204e+06	1.15253e+06	1.36848e+06	1.33596e+06
	AtRMS-02_contig_1_1385	2.90749e+06	3.22297e+06	3.11748e+06	2019602	2.18906e+06	1.93651e+06	3.05711e+06	2.66994e+06	2.46571e+06
	AtRMS-02_contig_1_1386	1.03318e+06	2.17891e+06	1.89193e+06	725652	894687	309180	981267	939113	1.0798e+06
	AtRMS-02_contig_1_1387	777107	854346	1.23699e+06	513884	527487	518400	676340	714155	666664
	AtRMS-02_contig_1_1389	177776	165739	218618	164254	211467	211306	187136	280532	293604
	AtRMS-02_contig_1_1390	298004	304186	185311	404630	393859	374591	525954	466743	424542
	AtRMS-02_contig_1_1391	192876	225744	274278	283290	304019	373690	302603	316405	296772
	AtRMS-02_contig_1_1392	320210	335159	372764	476243	379062	552190	631512	613081	519936
	AtRMS-02_contig_1_1393	117731	129028	202264	162658	174185	211210	172942	194142	168405
	AtRMS-02_contig_1_1394	1.03974e+06	1103584	1.01957e+06	1.60156e+06	1.71932e+06	1.86079e+06	1.60207e+06	1684601	1690094
	AtRMS-02_contig_1_1395	54974	50022.4	55831.9	64587.6	61797.1	51945.6	64296	64075.6	52858.3
	AtRMS-02_contig_1_1396	15661.9	16512.8	0	84100.6	80633.7	101071	100627	128773	91906.9
	AtRMS-02_contig_1_1397	261196	129493	311086	297398	293757	208168	141933	181094	106458
	AtRMS-02_contig_1_1398	114353	17535.8	19811.2	61887.3	66476.6	34572.3	0	0	0
	AtRMS-02_contig_1_1399	7637406	9754812	7733854	4.1598e+06	4524515	4615053	304994	312856	266350
	AtRMS-02_contig_1_14	37539448	39268916	34091540	73242000	75736944	54780464	50536184	50536136	54347424
	AtRMS-02_contig_1_1400	53416.2	51901.8	54768.9	0	0	20552.2	65227.6	55293.8	49212.5
	AtRMS-02_contig_1_1403	31534.3	24179.8	120424	43100.9	64325.1	95239.8	49359.3	56884.3	75519.5
	AtRMS-02_contig_1_1404	48234.7	41270.3	64258	68675.6	40125.9	47887.5	48679.5	40017.3	58316.4
	AtRMS-02_contig_1_1405	440369	557270	345209	78834	67995.2	75593.6	9663.31	0	0
	AtRMS-02_contig_1_1406	0	0	0	20753.2	18714	19325.8	0	0	5328.67
	AtRMS-02_contig_1_1408	77756.7	81534.9	74476.9	16233.2	98626.3	58543.7	69486.6	75051.4	92479.4
	AtRMS-02_contig_1_1409	34637	31733.7	0	26264.7	40720.7	23104.1	27973.1	31687	28978.3
	AtRMS-02_contig_1_141	6635.46	9423.85	43029.5	0	0	0	5693.31	5497.39	4076.74
	AtRMS-02_contig_1_1410	383833	419061	485052	670344	638314	629348	1.01937e+06	838000	1.11666e+06
	AtRMS-02_contig_1_1411	2612724	2530264	1.78276e+06	1.66115e+06	1.57277e+06	1.04932e+06	2.93083e+06	2.69232e+06	2.63388e+06
	AtRMS-02_contig_1_1412	37231.8	35828.6	44852.2	47282.4	49149.5	39239.5	44426.7	53151.7	78537.3
	AtRMS-02_contig_1_1413	248992	330621	318838	450611	457596	473922	263022	295887	239053
	AtRMS-02_contig_1_1414	73134.7	88436.8	55776.2	76629.3	65591.1	86612.8	136404	120365	79796.6
	AtRMS-02_contig_1_1415	5.88328e+06	5.31847e+06	5.09793e+06	4115598	3954060	3.88165e+06	5.26606e+06	5192790	4.90187e+06	fatty acid	ACADM
	AtRMS-02_contig_1_1416	1.66039e+06	1939032	2247039	1.77349e+06	1.68593e+06	2.22205e+06	1.57759e+06	1.56884e+06	1.78269e+06
	AtRMS-02_contig_1_1417	854271	1.01013e+06	733015	875605	914512	1282493	762516	590839	581224
	AtRMS-02_contig_1_1418	1.61476e+06	2.52837e+06	2239295	3.91307e+06	4.25696e+06	3.2017e+06	2.90118e+06	2.7157e+06	2.48419e+06
	AtRMS-02_contig_1_1419	22403.3	29025.2	60419.7	20199.5	35722.6	12950.3	29134.2	24811	16785.6
	AtRMS-02_contig_1_1420	323509	3.21551e+06	315173	2533724	2.39439e+06	292533	3.76274e+06	4714182	756523
	AtRMS-02_contig_1_1421	2.20962e+06	2.05769e+06	2.28801e+06	404614	378587	252467	951830	973203	887428
	AtRMS-02_contig_1_1422	57636.8	26267.4	32403.1	38573.2	38105.5	49764	13866.9	0	0
	AtRMS-02_contig_1_1423	48695	53242.9	59956.3	0	0	13252.9	27742	28650.5	0
	AtRMS-02_contig_1_1424	49259.7	74976.9	53241	0	9659.62	22450.8	0	0	0
	AtRMS-02_contig_1_1426	291580	308306	317966	281660	267366	274759	300322	332211	321906
	AtRMS-02_contig_1_1427	454688	353288	475524	757324	824368	328827	428709	413900	356959
	AtRMS-02_contig_1_1429	12189.8	144416	31831.5	54062.3	74699.6	136695	41599.1	43816.1	53891.9
	AtRMS-02_contig_1_1430	102639	92739.8	121961	51597.3	73514.9	89244.2	281746	257820	211644
	AtRMS-02_contig_1_1431	6300271	6602770	6053070	3.75256e+06	4.33155e+06	4701195	4.45472e+06	4901205	4.48432e+06
	AtRMS-02_contig_1_1432	257329	204541	251462	179751	179453	151875	10604.6	0	11689.8
	AtRMS-02_contig_1_1434	110909	215694	167273	247785	253591	72830.5	280451	251303	283133
	AtRMS-02_contig_1_1435	225329	311138	263292	619699	540011	715388	363758	395895	391895
	AtRMS-02_contig_1_1436	241112	269670	275827	310847	295676	327823	575348	630241	495034
	AtRMS-02_contig_1_1437	0	0	0	0	0	0	0	0	0
	AtRMS-02_contig_1_1439	3220841	3.26306e+06	3.26362e+06	2.64811e+06	2882696	2752031	3.07589e+06	3056476	2903850
	AtRMS-02_contig_1_1440	0	0	0	0	0	33984.9	14821.5	17607.5	0
	AtRMS-02_contig_1_1441	61003.4	33519.9	102750	46874.1	122106	111012	298525	212412	249671
	AtRMS-02_contig_1_1442	444644	490381	532056	554524	530491	470322	730911	752177	907701
	AtRMS-02_contig_1_1443	696913	781839	708995	1.70131e+06	1.69004e+06	1.38941e+06	1.34427e+06	1.30769e+06	1358261
	AtRMS-02_contig_1_1444	303667	333897	393820	657148	614930	679703	451312	435550	459903
	AtRMS-02_contig_1_1446	45340.4	44236.9	73704	63380.6	29037.5	185822	0	5873.63	10833.6
	AtRMS-02_contig_1_1447	777514	998891	1.38581e+06	226321	3.592e+06	2959899	241459	185235	229607
	AtRMS-02_contig_1_1449	93781.9	75628.1	98450.6	28700.2	14685.2	50934.2	51293.2	63730.8	46126.7
	AtRMS-02_contig_1_1450	184628	239710	213204	123729	152601	315379	198243	203255	227758
	AtRMS-02_contig_1_1451	96548.8	80998.8	80146.8	75603.3	80443	108732	81522.2	125744	73930.1
	AtRMS-02_contig_1_1453	21953	25941.5	35629.1	0	0	0	23736.4	0	0
	AtRMS-02_contig_1_1454	0	0	427070	49657.7	75567.1	87918.9	40798.6	0	0
	AtRMS-02_contig_1_1455	2573277	2.63489e+06	2775098	1.8573e+06	1.96765e+06	1.70909e+06	2.03698e+06	2.11202e+06	2107838
	AtRMS-02_contig_1_1456	225599	249510	191701	109173	116341	94674.9	158078	150163	147104
	AtRMS-02_contig_1_1459	148517	162758	201811	222235	275217	277269	203986	160852	200439
	AtRMS-02_contig_1_1461	0	9809.52	7918.91	0	5104.78	15425.2	0	6485.63	7017.14
	AtRMS-02_contig_1_1462	0	0	0	0	0	15072.1	0	0	0
	AtRMS-02_contig_1_1463	10720.5	0	60804	0	6022.38	73518.3	0	17178.3	29122.6
	AtRMS-02_contig_1_1464	1.46103e+06	2.88234e+06	1.33136e+06	1352783	1340130	909981	1852087	1.63867e+06	995013
	AtRMS-02_contig_1_1465	8895157	8560935	8415018	2.52121e+06	2753177	1.98602e+06	2.35018e+06	2463945	2.22554e+06
	AtRMS-02_contig_1_1466	26313470	29429210	23065752	7818066	7236113	7109635	6467666	7098161	7861024
	AtRMS-02_contig_1_1467	305580	332325	292709	104260	95449.2	59521.5	90300.5	124399	116226
	AtRMS-02_contig_1_1468	1.65207e+06	2.0091e+06	1.04018e+06	3116733	3307772	3.27121e+06	1.30583e+06	1.54301e+06	2.11764e+06
	AtRMS-02_contig_1_1469	14880.2	0	15509.5	48130.9	0	30736.6	54469.9	69301.1	55021.7
	AtRMS-02_contig_1_1470	8664.13	9421.66	10360.1	0	0	0	19878.5	26962.7	15358.9
	AtRMS-02_contig_1_1471	15191	40767.9	72932.4	0	0	0	153817	121210	141878
	AtRMS-02_contig_1_1472	500161	506975	500345	638256	680878	559555	450616	477822	460695
	AtRMS-02_contig_1_1473	24910.3	12813.3	27995.6	91111.5	104941	141030	51629.5	57967.5	42094.4
	AtRMS-02_contig_1_1474	164474	213188	206634	508453	493292	524110	173335	164693	146102
	AtRMS-02_contig_1_1476	253920	210721	252977	605545	647522	215087	472088	481295	1.0804e+06
	AtRMS-02_contig_1_1477	3.74023e+06	4136431	3.90108e+06	5314208	4.80034e+06	4672160	4642151	5.1751e+06	6172962
	AtRMS-02_contig_1_1479	1.43044e+06	1.52353e+06	1.34688e+06	1764567	1.79955e+06	1.92703e+06	1.58366e+06	1.56261e+06	1.86846e+06
	AtRMS-02_contig_1_1480	85190.5	90634.7	127289	360387	366048	367454	119132	128164	121842
	AtRMS-02_contig_1_1481	41380.2	26175.3	36339.2	132271	312167	75973.3	65245.5	61643	23071.3
	AtRMS-02_contig_1_1482	0	0	0	0	0	6202.69	0	0	0
	AtRMS-02_contig_1_1483	143883	160525	132508	859798	1003346	758471	445119	488208	403579
	AtRMS-02_contig_1_1485	0	9578.92	0	0	0	0	0	0	0
	AtRMS-02_contig_1_1486	796736	1.19917e+06	389770	3332876	2.9528e+06	2.48627e+06	1.16936e+06	1.36554e+06	1.24073e+06
	AtRMS-02_contig_1_1487	3.17515e+06	3.96508e+06	3.37786e+06	4680033	4.87875e+06	6.34515e+06	3547702	4358584	4.33444e+06
	AtRMS-02_contig_1_1488	154717	189851	273456	786165	824311	1005926	675983	636186	561406
	AtRMS-02_contig_1_1489	645804	697008	861767	2307513	2.52001e+06	3.85577e+06	2702205	2.93269e+06	2.85492e+06
	AtRMS-02_contig_1_149	3.46882e+06	3.97056e+06	3.64641e+06	3.37374e+06	3.25458e+06	3.45314e+06	2.71469e+06	2.71414e+06	2.51334e+06
	AtRMS-02_contig_1_1491	193612	206874	70850.1	235153	245683	236461	51215.1	92230.5	84751.9
	AtRMS-02_contig_1_1492	125265	130219	251744	1.08268e+06	1.1955e+06	218656	158482	129773	153398
	AtRMS-02_contig_1_1493	20365.4	23006.6	25444.4	63619.5	49412.8	55117.9	0	0	0
	AtRMS-02_contig_1_1494	376946	520876	349607	327695	378548	458470	417690	338590	302920
	AtRMS-02_contig_1_1495	3354884	3.91688e+06	3181408	1.5263e+06	2.15415e+06	781993	2.99823e+06	3.0239e+06	3615369
	AtRMS-02_contig_1_1496	3.38739e+06	4.0433e+06	4.32964e+06	3.58342e+06	3.64813e+06	3599260	3.46147e+06	3.48764e+06	3.51734e+06
	AtRMS-02_contig_1_1497	299901	355165	318304	606284	836019	676382	518181	516466	424390
	AtRMS-02_contig_1_1498	1.88161e+06	1.85779e+06	1.81622e+06	1.98923e+06	1.95734e+06	1.97292e+06	1815055	2.10506e+06	2.15363e+06
	AtRMS-02_contig_1_1499	1.0678e+06	1.10267e+06	970022	158075	315854	287362	740813	751590	798556
	AtRMS-02_contig_1_15	1990221	1.67277e+06	912612	3.92614e+06	3.72179e+06	845931	1.47252e+06	1.57803e+06	1.52108e+06
	AtRMS-02_contig_1_1500	127817	154215	177735	179748	263550	107335	168555	195959	182221
	AtRMS-02_contig_1_1501	22320.9	0	98074.3	84318.1	83759.8	58366.3	0	0	0
	AtRMS-02_contig_1_1502	218378	119529	285254	276763	440675	156981	448005	504649	426927
	AtRMS-02_contig_1_1503	0	35490.9	37329.6	11264.8	14363.1	21949.8	37471.5	19809.6	34650.4
	AtRMS-02_contig_1_1504	1.06941e+06	1148646	970616	777753	862281	735440	876242	810261	850432
	AtRMS-02_contig_1_1505	5.76979e+06	5581525	5415184	9350244	9225649	8192936	8886984	9202198	9643779
	AtRMS-02_contig_1_1506	20701158	21560218	16608046	27678088	25909934	13667481	14190360	17129806	20995720
	AtRMS-02_contig_1_1507	324238	446689	359543	820100	593138	660424	743975	867177	685203
	AtRMS-02_contig_1_1508	222532	235431	214974	620182	665975	610390	310732	432047	333106
	AtRMS-02_contig_1_1509	289133	299281	349573	673688	772144	744617	314220	298864	330181
	AtRMS-02_contig_1_1510	4.39723e+06	4741258	3.96603e+06	7552343	6579798	7380453	8.16229e+06	7.84935e+06	7.58451e+06
	AtRMS-02_contig_1_1511	1.89733e+06	1.78061e+06	1417386	3.3089e+06	2.94244e+06	2.50703e+06	3.60661e+06	3.7215e+06	3157223
	AtRMS-02_contig_1_1512	718039	717580	653825	698023	741915	626844	808782	784152	752586
	AtRMS-02_contig_1_1513	61651.8	87608.3	215544	160229	101130	248462	24478	26931.8	16060.2
	AtRMS-02_contig_1_1514	2.29113e+06	2.62462e+06	2.07985e+06	2.68487e+06	2.94743e+06	2.63497e+06	3.66819e+06	3.11496e+06	3.02806e+06
	AtRMS-02_contig_1_1515	590890	749265	745071	570383	713516	742916	808755	772000	935800
	AtRMS-02_contig_1_1517	277038	165482	289687	345145	417588	657711	215743	297158	381003
	AtRMS-02_contig_1_1518	1.01036e+06	973751	1025424	2.13743e+06	2609277	1.55571e+06	862137	883681	735343
	AtRMS-02_contig_1_1519	2374977	2.80799e+06	2.42738e+06	2.2889e+06	2.23129e+06	2.36292e+06	2.80124e+06	3078014	2.84006e+06
	AtRMS-02_contig_1_152	8582344	9092453	9397067	4.37513e+06	4.75039e+06	5.03112e+06	6.07421e+06	6.5271e+06	6.12729e+06
	AtRMS-02_contig_1_1520	0	29101.4	32887.8	35987.3	50460.4	42865.5	0	0	0
	AtRMS-02_contig_1_1521	334107	256012	287200	1.43047e+06	1.47451e+06	1.32828e+06	524209	485310	524463
	AtRMS-02_contig_1_1522	1.725e+06	2.07971e+06	1.32724e+06	4278890	4.28535e+06	1.83397e+06	2.15144e+06	2.24486e+06	2.25809e+06
	AtRMS-02_contig_1_1523	109751	146455	153817	212206	282868	200253	280480	266617	216741
	AtRMS-02_contig_1_1524	4.24848e+06	3.43705e+06	5627926	3.15318e+06	4.08032e+06	3366215	6.3263e+06	5.21735e+06	5575783
	AtRMS-02_contig_1_1528	122150	141823	118870	171046	234691	247993	107400	135625	127012
	AtRMS-02_contig_1_1529	626595	694566	671235	602244	553536	789676	697886	682789	779954
	AtRMS-02_contig_1_153	7.08612e+06	7587960	8866411	28517490	26564320	27663118	10701471	10471623	10478803
	AtRMS-02_contig_1_1533	907530	1103624	1.33656e+06	1.18723e+06	1.12151e+06	1.85175e+06	821688	991014	1.1505e+06
	AtRMS-02_contig_1_1534	15784.4	86439.4	68833	43207.2	23928.1	148355	28373.6	0	0
	AtRMS-02_contig_1_1535	203750	166746	233401	172358	183958	266105	159876	164879	141278
	AtRMS-02_contig_1_1536	8718383	9915393	8684259	11821266	12981491	11583203	8941934	9040291	9752494
	AtRMS-02_contig_1_1537	90510	116475	215118	91118.8	113837	94991.1	81190.1	37521.8	16516.5
	AtRMS-02_contig_1_1538	338147	339535	426774	556540	512983	255620	360995	390093	361830
	AtRMS-02_contig_1_1539	212280	241009	214890	460034	463597	401216	257951	304554	264427
	AtRMS-02_contig_1_1540	3.95627e+06	4380932	3301552	1.70638e+06	1.97217e+06	1.7983e+06	2.07193e+06	2.05981e+06	1.94448e+06
	AtRMS-02_contig_1_1541	10081017	11281779	9212980	875174	1.00395e+06	942946	1.78863e+06	1.73756e+06	1.54366e+06
	AtRMS-02_contig_1_1542	1.11629e+06	1415373	1049967	1.16489e+06	1.1232e+06	1.01624e+06	1.40292e+06	1532216	1.3672e+06
	AtRMS-02_contig_1_1543	3.0591e+06	3585023	3.68115e+06	1.81232e+06	2.029e+06	783790	3.77093e+06	4.019e+06	3846776
	AtRMS-02_contig_1_1544	1.71573e+06	1955994	1.92424e+06	19460584	20343490	18584744	1.96964e+06	1.3851e+06	1.4492e+06
	AtRMS-02_contig_1_1545	632235	607593	733106	937230	969095	988936	569293	636408	618461
	AtRMS-02_contig_1_1546	753417	882454	544674	1.06027e+06	986162	789489	1.01707e+06	1.09406e+06	877011
	AtRMS-02_contig_1_1547	18554.4	14921.7	9151.37	69940.2	74469.8	98526.6	58780	66945.3	31247.8
	AtRMS-02_contig_1_1548	747730	363960	465859	359364	236377	251734	795063	409960	728473
	AtRMS-02_contig_1_1549	7680842	7.33546e+06	9673094	5830243	6183609	6940713	7.63192e+06	7.53128e+06	7605550
	AtRMS-02_contig_1_1550	6328462	5.89701e+06	5.97311e+06	5.62902e+06	6425548	6.16099e+06	4.71245e+06	4737362	4888510
	AtRMS-02_contig_1_1551	2.56366e+06	2.60302e+06	2.68799e+06	2.37586e+06	2746485	3221973	2.72349e+06	2.95151e+06	2.61058e+06
	AtRMS-02_contig_1_1553	186855	284676	344996	252740	169008	541407	215266	223670	195084
	AtRMS-02_contig_1_1554	3.86655e+06	4208866	3.19829e+06	3.68093e+06	3.79137e+06	3.31871e+06	4.06047e+06	3.79467e+06	3.64275e+06
	AtRMS-02_contig_1_1555	57218.7	89833.4	47256.3	77077.9	152627	147673	87997.6	108345	103359
	AtRMS-02_contig_1_1556	0	0	0	0	10446	0	0	0	0
	AtRMS-02_contig_1_1557	724406	1.85952e+06	1.70679e+06	770089	817578	949866	927251	2.15281e+06	855747
	AtRMS-02_contig_1_1558	1.06203e+06	1.44807e+06	1.20041e+06	1.49382e+06	1.51383e+06	1.55883e+06	1.39556e+06	1.24879e+06	1.13926e+06
	AtRMS-02_contig_1_1559	98206.1	84864.7	146273	0	8432.39	28486.4	27206.9	9273.88	56343.1
	AtRMS-02_contig_1_156	211361	168564	49810.5	289243	291871	510330	234814	442488	280219
	AtRMS-02_contig_1_1560	277834	302644	215548	207019	279494	214347	268098	294516	255687
	AtRMS-02_contig_1_1563	0	0	0	11147.8	0	8429.02	0	0	0
	AtRMS-02_contig_1_1564	0	0	0	883521	924106	1.00964e+06	745624	749106	566594
	AtRMS-02_contig_1_1565	273686	285376	382850	791007	798623	926447	792839	751692	891085
	AtRMS-02_contig_1_1568	611332	644250	383994	3.54919e+06	3036646	3.10742e+06	1.42055e+06	1.44729e+06	1.49812e+06
	AtRMS-02_contig_1_1569	0	7620.56	16074.3	0	0	0	0	9706.64	8162.36
	AtRMS-02_contig_1_1570	496966	743720	982450	647630	851848	1.05659e+06	1009192	902434	986058	alkane	ALDH
	AtRMS-02_contig_1_1571	650438	811213	601056	1.30443e+06	1.19665e+06	993394	1.20362e+06	1.18806e+06	1.25724e+06	alkane	ALDH
	AtRMS-02_contig_1_1572	23052398	24978168	22444492	51584116	53881580	48989676	45480696	46559280	47749176
	AtRMS-02_contig_1_1573	6.92573e+06	6.35518e+06	6.12797e+06	13324008	13702562	11924402	12234338	12133988	15027753
	AtRMS-02_contig_1_1574	3.12361e+06	3.19275e+06	3.68695e+06	1826783	1.55348e+06	2.07332e+06	1223112	1138031	1.33014e+06
	AtRMS-02_contig_1_1575	921871	1.25757e+06	1.07111e+06	297436	292027	357685	332272	367661	375941
	AtRMS-02_contig_1_1576	65034.6	119859	84119.5	24229076	23888034	20816294	18272268	16591016	16981400	ketone	BVMO
	AtRMS-02_contig_1_1578	1.1342e+06	1.3114e+06	1.22977e+06	1.19438e+06	1.19673e+06	1.2597e+06	1.34244e+06	1.4537e+06	1.31225e+06
	AtRMS-02_contig_1_1579	747596	873672	505014	1.41385e+06	1.27952e+06	1.37232e+06	1.25031e+06	1.08176e+06	1.20316e+06
	AtRMS-02_contig_1_158	2.20421e+06	2.21757e+06	2.1787e+06	2.76982e+06	2397674	2.35519e+06	2.20134e+06	2.17553e+06	2204641
	AtRMS-02_contig_1_1580	5564056	5.38612e+06	5.82549e+06	5147118	5.28413e+06	5.12741e+06	5049447	5079450	5.05242e+06
	AtRMS-02_contig_1_1581	39791824	41397836	38615640	57330288	59359468	53707728	40870436	39127424	39515992
	AtRMS-02_contig_1_1582	846789	1.89176e+06	2.09943e+06	2663220	2.9489e+06	1.96217e+06	1097494	1.88439e+06	2.3756e+06
	AtRMS-02_contig_1_1583	378137	382581	336877	1.22576e+06	1.42188e+06	1.42141e+06	1.12466e+06	1.02809e+06	968935
	AtRMS-02_contig_1_1584	21514.4	9373.93	29059.6	0	21229	18744.1	10781	11657	28515.6
	AtRMS-02_contig_1_1585	6152836	6.3406e+06	5379275	5109855	5447580	5.61617e+06	4.77362e+06	5030971	4.92955e+06
	AtRMS-02_contig_1_1586	682424	623775	590825	821309	890805	705466	773620	748567	668009
	AtRMS-02_contig_1_1587	924462	1.00489e+06	919942	621280	711102	593654	935803	976217	803873
	AtRMS-02_contig_1_1588	18920.2	29794.7	114703	21144.7	42054.3	159421	81949.2	154198	106700
	AtRMS-02_contig_1_1589	179230	170701	120755	153451	176193	128703	167268	180812	186058
	AtRMS-02_contig_1_1590	130456	118617	156690	114134	149658	152287	127439	118214	119700
	AtRMS-02_contig_1_1591	17183	28003.5	29987.6	118180	137183	29478	30521.3	24893.4	26385.6
	AtRMS-02_contig_1_1592	568349	740886	652370	662331	626378	685208	484648	519202	420617
	AtRMS-02_contig_1_1593	385841	420866	525219	469595	471849	634910	475378	565854	324534
	AtRMS-02_contig_1_1594	460777	429074	487427	372280	436059	434832	278805	258984	299427
	AtRMS-02_contig_1_1595	160021	217366	293824	231963	256097	183293	253880	243293	177207
	AtRMS-02_contig_1_1596	986823	1264542	1.35076e+06	1.36857e+06	1.32573e+06	1.7789e+06	1.2004e+06	1.16345e+06	1.30592e+06
	AtRMS-02_contig_1_1597	522584	220916	245247	264977	208543	183119	252328	264022	303161
	AtRMS-02_contig_1_1598	758624	709196	789332	1.27122e+06	1.16124e+06	944600	788182	863564	912540
	AtRMS-02_contig_1_1599	0	13294	16631.6	123427	145358	122029	0	0	0
	AtRMS-02_contig_1_16	643193	949845	857856	3151157	2472981	1.58153e+06	530134	556188	511109
	AtRMS-02_contig_1_1600	310909	307046	325489	664106	739447	608641	1.87843e+06	369209	281819
	AtRMS-02_contig_1_1601	2.50325e+06	2.91056e+06	2642982	3.82945e+06	3.87967e+06	4.02028e+06	2.83646e+06	2.7464e+06	2.35991e+06
	AtRMS-02_contig_1_1602	1.24175e+06	1.37392e+06	1.10666e+06	1.40998e+06	1.60836e+06	1.42831e+06	1.22942e+06	1.19546e+06	1.11217e+06
	AtRMS-02_contig_1_1603	364846	549935	530453	698461	586513	859305	505854	576473	409203
	AtRMS-02_contig_1_1604	476743	555624	554141	794737	847993	828198	655083	582897	801580
	AtRMS-02_contig_1_1605	677405	852052	851280	1.04856e+06	1.00439e+06	1.35005e+06	1.0371e+06	1.06884e+06	1.02954e+06
	AtRMS-02_contig_1_1606	105628	103998	264944	3.58758e+06	4.04055e+06	4377951	45217.4	53445.9	73569.5
	AtRMS-02_contig_1_1607	6.45207e+06	6.61997e+06	5914176	16721204	16793708	15020718	4879623	4.83992e+06	5195495
	AtRMS-02_contig_1_1608	749627	734827	1105152	579050	759545	1.13875e+06	460516	451496	551512
	AtRMS-02_contig_1_1609	468327	444513	353826	344520	290790	310617	383315	381132	312270
	AtRMS-02_contig_1_161	630753	954749	1.01459e+06	1.15603e+06	5913171	1.51832e+06	5.54889e+06	792048	796367
	AtRMS-02_contig_1_1610	1240652	1.39196e+06	1.19304e+06	610499	606332	248534	123035	119165	116355
	AtRMS-02_contig_1_1611	1.36394e+06	1.72085e+06	1.63381e+06	1.54024e+06	1.68591e+06	1.46069e+06	1.09956e+06	1.16531e+06	1.01358e+06
	AtRMS-02_contig_1_1612	8457879	9286102	8883006	7.91386e+06	10042661	3964762	8681896	8379519	7971998
	AtRMS-02_contig_1_1613	386909	501781	452808	322504	297415	334962	230054	263487	250551
	AtRMS-02_contig_1_1614	1.72818e+06	1.57818e+06	1.20982e+06	556724	476558	653905	955804	727634	1.05657e+06
	AtRMS-02_contig_1_1615	81679.4	92707.2	137696	130300	137941	201961	154822	207260	161924
	AtRMS-02_contig_1_1616	120038	93137	90582.3	35595.4	14542.9	60906.7	91587.1	113758	77843
	AtRMS-02_contig_1_1617	52921.6	36548.5	89908.9	139094	198912	103345	128251	148613	180130
	AtRMS-02_contig_1_1618	335912	385393	451800	237659	255474	373793	688365	702030	623182
	AtRMS-02_contig_1_1619	288439	341202	254953	258584	272493	189726	283898	257148	269162
	AtRMS-02_contig_1_162	27646.3	20687.2	47386.2	124503	37991.2	29056.2	119309	125141	99628.6
	AtRMS-02_contig_1_1622	1.76716e+06	1.8235e+06	1.92131e+06	1.02034e+06	1.09249e+06	1.38866e+06	999210	911206	915710
	AtRMS-02_contig_1_1623	46997.3	47598.7	92133.3	46759.5	54927.7	103972	67588.2	60079.8	74566.9
	AtRMS-02_contig_1_1624	1.21554e+06	1.24419e+06	1.15173e+06	1024534	1.02419e+06	913306	456742	405017	425451
	AtRMS-02_contig_1_1625	31915.6	25773.3	0	10303.3	0	5780.16	33743.3	25639	12133.3
	AtRMS-02_contig_1_1626	9596033	11958756	9867179	28882802	23181538	24109988	24026170	20801698	22997836	alkane	YiaY
	AtRMS-02_contig_1_1627	394051	407583	310974	804153	1.15269e+06	670532	755834	654823	1.14937e+06
	AtRMS-02_contig_1_1628	150473	201592	187464	254378	280185	254546	56305.5	82618.3	86284.4
	AtRMS-02_contig_1_1629	22236708	29295286	23701124	66335472	59466744	60702456	37034636	37183036	40275140	alkane	ALDH
	AtRMS-02_contig_1_1630	0	0	0	0	0	0	0	0	0
	AtRMS-02_contig_1_1634	8610964	9603209	8399152	7.66311e+06	7638711	8064174	9498292	8930969	8.26333e+06
	AtRMS-02_contig_1_1635	4950982	6.10417e+06	5.4262e+06	7529812	7246349	8112783	7050119	7148560	7042585
	AtRMS-02_contig_1_1639	68903.6	6867.62	6659.14	0	0	0	57693.5	94611.6	0
	AtRMS-02_contig_1_164	175870	200496	213145	205255	236548	199568	255249	237937	154034
	AtRMS-02_contig_1_1640	2846.33	0	0	9057.08	14259.4	0	68119.9	67716.5	53990.8
	AtRMS-02_contig_1_1641	161732	162006	177356	0	0	0	120572	113045	107615
	AtRMS-02_contig_1_1643	32986.6	27274.4	0	63928.2	69455.5	0	31854.5	28575.8	27644.4
	AtRMS-02_contig_1_1645	23829.9	25041.2	48063.5	120973	125170	105583	66152.8	47434	84052.5
	AtRMS-02_contig_1_1646	1.00412e+06	944824	976440	559449	594349	411953	883648	818824	844956
	AtRMS-02_contig_1_1647	131877	383728	112776	212986	267826	79054.2	94267.8	198401	201132
	AtRMS-02_contig_1_1648	3.51184e+06	4.70442e+06	3.99736e+06	838534	907693	884858	406962	399994	383671
	AtRMS-02_contig_1_165	4421552	4.94e+06	3.83512e+06	5.12985e+06	4.34625e+06	5604452	8.3835e+06	7051016	6.75095e+06	alkane	ADH
	AtRMS-02_contig_1_1655	0	16104	0	91007.3	60001.1	0	0	32682.2	0
	AtRMS-02_contig_1_1656	207164	269089	225309	371680	338627	350792	194679	172292	243106
	AtRMS-02_contig_1_1657	94151.4	202361	110126	83808.4	87541.2	46337	327400	107981	130148
	AtRMS-02_contig_1_1658	0	0	0	0	0	0	26888.5	25580.2	13757.5
	AtRMS-02_contig_1_1659	2.3309e+06	2.551e+06	2361376	1.68162e+06	1.73403e+06	1.82896e+06	3.36242e+06	2.41476e+06	2.51892e+06
	AtRMS-02_contig_1_166	1400194	1.63575e+06	1.11125e+06	2.35062e+06	2.36876e+06	1760128	2.01495e+06	2.10767e+06	1.91853e+06
	AtRMS-02_contig_1_1661	433022	402807	383218	612129	673497	689676	793388	946608	660782
	AtRMS-02_contig_1_1662	2.54194e+06	2.75127e+06	2.95828e+06	2.21919e+06	2452627	1962047	2.31605e+06	2.35873e+06	2.41801e+06
	AtRMS-02_contig_1_1663	149947	224882	262440	360878	366890	338991	238870	243282	186044
	AtRMS-02_contig_1_1666	481073	670422	425037	544449	532906	1.12757e+06	241978	210418	218317
	AtRMS-02_contig_1_1667	3.53031e+06	3.71785e+06	3.5403e+06	4.48982e+06	4334669	4.49503e+06	3569847	3951007	3.81542e+06
	AtRMS-02_contig_1_1668	699773	507296	699272	455073	441579	335827	897490	917032	865266
	AtRMS-02_contig_1_1671	1.24762e+06	1.44994e+06	1462594	1.00063e+06	966513	636597	1.29639e+06	1.28489e+06	1.05813e+06
	AtRMS-02_contig_1_1672	5.7629e+06	5794788	6.22098e+06	3068743	3401490	3.41781e+06	4.03632e+06	3.95102e+06	4.17223e+06
	AtRMS-02_contig_1_1673	3.45529e+06	3992751	4.06825e+06	2.66256e+06	3.71253e+06	3.29074e+06	2.61398e+06	2727622	2.686e+06
	AtRMS-02_contig_1_1674	2.16993e+06	2.27985e+06	1.72819e+06	1.73279e+06	1.12117e+06	1.68327e+06	1.7493e+06	1.60344e+06	1.51056e+06
	AtRMS-02_contig_1_1675	5.00464e+06	4945017	5307250	4.17233e+06	4.59256e+06	3.72374e+06	5401654	5172914	5976125
	AtRMS-02_contig_1_1676	4018749	4294690	3.88864e+06	5.49838e+06	5739044	4.7165e+06	4.94538e+06	4.624e+06	5133251
	AtRMS-02_contig_1_1677	4218167	4.30715e+06	4050318	4567503	4954152	4.88584e+06	4761582	5324916	4.70949e+06
	AtRMS-02_contig_1_1678	693200	769298	1.0044e+06	530845	556853	819155	680498	720843	701086
	AtRMS-02_contig_1_168	1423487	1.34932e+06	1.31126e+06	1.21568e+06	1.40128e+06	863412	1.91155e+06	1.96695e+06	1.56415e+06
	AtRMS-02_contig_1_1680	76785.3	60885.3	85142.4	0	0	27026.8	23036.9	28875	33702.6
	AtRMS-02_contig_1_1681	0	17217.1	0	0	7570.26	0	0	0	212225
	AtRMS-02_contig_1_1682	618967	1150455	956861	1891513	1.77577e+06	1.87005e+06	1.64755e+06	1.67549e+06	1.24972e+06
	AtRMS-02_contig_1_1683	1.16377e+06	1.44143e+06	1372688	1.67465e+06	1.72005e+06	1.44351e+06	1797943	1.75642e+06	1.71303e+06
	AtRMS-02_contig_1_1686	683133	727656	674441	777001	788510	686124	690978	770231	636167
	AtRMS-02_contig_1_1687	3.69728e+06	3.57581e+06	2.51532e+06	1.75738e+06	2.22568e+06	1.67262e+06	3.04097e+06	2.77316e+06	2.72499e+06
	AtRMS-02_contig_1_1688	393927	578087	639356	262114	473265	207090	216019	264052	346966
	AtRMS-02_contig_1_1689	166884	200826	199890	259193	261826	148025	234841	254292	218384
	AtRMS-02_contig_1_169	756543	1.2794e+06	576713	1.74972e+06	1.89563e+06	1.56939e+06	1.75276e+06	1260184	1373973
	AtRMS-02_contig_1_1690	501944	618378	612060	798648	785113	1.19739e+06	1.07923e+06	1.03483e+06	1.02511e+06
	AtRMS-02_contig_1_1691	205787	223816	212532	420600	319254	386906	166931	134040	126326
	AtRMS-02_contig_1_1693	953556	1.15476e+06	961699	750970	794343	897650	950773	729537	718860
	AtRMS-02_contig_1_1694	87759.8	102954	78798.7	78015.3	83734.8	85535.2	87985.6	85626.2	82721.9
	AtRMS-02_contig_1_1695	133546	141427	145386	220330	232954	353210	180379	166867	166616
	AtRMS-02_contig_1_1696	3.96681e+06	4.49178e+06	3.85773e+06	5.09079e+06	5.51289e+06	5537227	4601064	5070001	4573927
	AtRMS-02_contig_1_1697	152273	104533	136563	78426.7	97287.4	80237.8	138715	112905	135131
	AtRMS-02_contig_1_1698	3.35609e+06	3.46551e+06	2.89039e+06	2.83179e+06	2.94756e+06	2.55401e+06	3.9571e+06	3.90086e+06	3.62154e+06
	AtRMS-02_contig_1_1699	130117	131359	191305	286416	273849	423008	160243	235040	165704
	AtRMS-02_contig_1_17	1.35728e+06	1.13074e+06	1.07019e+06	1.99058e+06	1844303	1.47752e+06	1.80542e+06	1.60229e+06	1.57657e+06
	AtRMS-02_contig_1_170	1.37871e+06	1.41996e+06	1403197	3107384	2381147	2.06181e+06	1.68491e+06	1.53045e+06	1.71175e+06
	AtRMS-02_contig_1_1700	333485	305505	428543	888899	1.13358e+06	915681	452583	547916	558929
	AtRMS-02_contig_1_1701	517945	561955	304617	847863	1.01987e+06	614667	942639	817432	684841
	AtRMS-02_contig_1_1702	3.00475e+06	3.30285e+06	3.37826e+06	4.50463e+06	4742951	4827813	3.88108e+06	4.00076e+06	3.61284e+06
	AtRMS-02_contig_1_1703	806344	820629	586005	1.22635e+06	1.23581e+06	1126677	970193	1.03467e+06	964385
	AtRMS-02_contig_1_1704	301421	227913	294582	1.70588e+06	1.68889e+06	1.03103e+06	1.20604e+06	1139228	1686701
	AtRMS-02_contig_1_1705	1.13896e+06	1.26334e+06	1.14544e+06	1.8575e+06	1850697	1.59844e+06	137404	163332	149709
	AtRMS-02_contig_1_1706	3.45876e+06	3.76607e+06	1.05662e+06	3.56345e+06	3204472	2282802	3.64349e+06	3960734	3.72586e+06
	AtRMS-02_contig_1_1707	0	0	0	71623.9	25973.4	9739.76	0	0	0
	AtRMS-02_contig_1_1708	670907	763733	1.05264e+06	851798	947361	1599952	964682	978714	1.0024e+06
	AtRMS-02_contig_1_171	817003	855448	220803	614777	654220	565504	937767	909890	468765
	AtRMS-02_contig_1_1710	16261	27267.4	49533.6	0	18321.8	23325.4	0	0	0
	AtRMS-02_contig_1_1711	1463457	1.59049e+06	1.50381e+06	1162756	1.22894e+06	1.14725e+06	1.12785e+06	1.18569e+06	1.18319e+06
	AtRMS-02_contig_1_1712	379509	504812	796906	1.38918e+06	1.56925e+06	1.54532e+06	126786	153460	167562
	AtRMS-02_contig_1_1714	380638	281825	363326	495286	477825	552468	446081	504407	689798
	AtRMS-02_contig_1_1715	113228	151608	86563.1	316369	303799	127200	66876	281375	126938
	AtRMS-02_contig_1_1716	921169	936653	900062	770503	778000	934367	859916	864609	757376
	AtRMS-02_contig_1_1717	209940	224457	162673	156357	199504	133503	1079549	141028	135825
	AtRMS-02_contig_1_1718	10387.7	11531	0	25770.7	25762.4	0	0	0	0
	AtRMS-02_contig_1_1719	899681	1.2229e+06	1028689	508152	491628	558805	289095	234740	321988
	AtRMS-02_contig_1_172	0	49962.1	69592	0	30642.1	23822.9	0	0	0
	AtRMS-02_contig_1_1720	212027	374262	466797	754992	890091	876840	302224	393065	304393
	AtRMS-02_contig_1_1721	2.24607e+06	2542386	2.52736e+06	834597	739216	761599	1.40381e+06	1.42631e+06	1.43683e+06
	AtRMS-02_contig_1_1722	1766844	2.08013e+06	1.60196e+06	583177	540624	742424	1.20436e+06	1.17717e+06	1.09831e+06
	AtRMS-02_contig_1_1723	444251	545701	554682	200572	196505	284527	669518	331478	292953
	AtRMS-02_contig_1_1724	1.61778e+06	1.99644e+06	1.74511e+06	657480	666150	817865	948645	842021	941137
	AtRMS-02_contig_1_1725	706581	765708	781094	87963.9	80307.5	121530	134130	162329	171532
	AtRMS-02_contig_1_1726	330676	383991	417724	88513.2	55287.4	116204	123107	114756	110296
	AtRMS-02_contig_1_1727	703926	602735	658802	258495	234311	237147	208577	203926	197563
	AtRMS-02_contig_1_173	34219016	36276536	39646852	44845204	44019844	49299648	49229800	47933868	48620916
	AtRMS-02_contig_1_1730	4.41453e+06	3749546	3.43735e+06	15231804	14224970	13781932	18163538	17081492	19483130
	AtRMS-02_contig_1_1731	1.93337e+06	2.05783e+06	1.51955e+06	1843397	1.94285e+06	1.62068e+06	1.89329e+06	1.98709e+06	1.71052e+06
	AtRMS-02_contig_1_1732	2.3986e+06	2632501	3.32293e+06	2.87298e+06	2.08692e+06	3.21188e+06	2.42652e+06	2.61081e+06	1.95806e+06
	AtRMS-02_contig_1_1734	1.40955e+06	1.57259e+06	1.33648e+06	1.00317e+06	955553	1.25679e+06	1.58056e+06	1.48806e+06	1.44756e+06
	AtRMS-02_contig_1_1735	1.53909e+06	1661572	1.58893e+06	3387879	3.45554e+06	3.36111e+06	3022820	3.38045e+06	3296821
	AtRMS-02_contig_1_1736	24917284	26707854	24816342	28560916	26675004	23067158	32366312	32951258	35892016
	AtRMS-02_contig_1_1737	1.45505e+06	1.58407e+06	1467109	1.25171e+06	1231639	1.53274e+06	1.55362e+06	1.47939e+06	1.44885e+06
	AtRMS-02_contig_1_1738	3052349	3.12967e+06	3.38289e+06	3.47237e+06	3227934	2.93621e+06	2.56281e+06	2445732	3.00858e+06
	AtRMS-02_contig_1_1739	1.98942e+06	2.1037e+06	2168280	2444209	1952286	1963431	2.73146e+06	2.30612e+06	2.33194e+06
	AtRMS-02_contig_1_174	239528	207486	409115	381433	511381	140283	376096	338827	292260
	AtRMS-02_contig_1_1740	2.70239e+06	2.60764e+06	2.30999e+06	11081295	11084984	9539777	10023666	9891634	10095361
	AtRMS-02_contig_1_1742	7.31688e+06	8465096	7.24438e+06	8.28518e+06	8.35385e+06	8461517	8698222	8369252	8689940
	AtRMS-02_contig_1_1743	1.48177e+06	1.28737e+06	1.26855e+06	2.7203e+06	2503381	2.03087e+06	2294804	2459652	2.14647e+06
	AtRMS-02_contig_1_1744	0	0	0	54784.5	49931.3	46101.3	0	0	0
	AtRMS-02_contig_1_1745	516367	534421	530675	703853	704347	794076	990728	993089	511312
	AtRMS-02_contig_1_1746	17763632	18300628	17773124	17410032	17402998	17767348	17693860	17844010	17356086
	AtRMS-02_contig_1_1747	10152568	10955124	12178671	13102918	12882679	14663551	9837936	9906750	10950130
	AtRMS-02_contig_1_1748	61853.7	208938	0	2.09157e+06	1796914	1.61908e+06	327076	268885	202577
	AtRMS-02_contig_1_1749	0	0	22848.2	0	38823.3	110422	0	0	0
	AtRMS-02_contig_1_175	0	0	0	72398.4	83896	0	0	0	0
	AtRMS-02_contig_1_1750	993879	925518	1.20316e+06	4.26982e+06	4.29125e+06	3.16418e+06	2.72551e+06	2.61072e+06	2671229
	AtRMS-02_contig_1_1753	599921	598501	519909	554651	645702	705858	604443	668563	669709
	AtRMS-02_contig_1_1754	89764.8	93560.4	58586	100529	100346	165922	126092	181372	100277
	AtRMS-02_contig_1_1757	50426.2	79974.6	128315	379199	357638	361019	64347.4	95070.1	56949.8
	AtRMS-02_contig_1_1758	500748	426724	620970	247008	235256	293107	371265	543880	436504
	AtRMS-02_contig_1_1759	36868.2	23593.7	47792.5	22798.4	0	88547.1	11907.1	28533.6	16776.2
	AtRMS-02_contig_1_176	295406	357242	374987	4871346	4944822	4769700	2.8227e+06	2.88796e+06	2.73272e+06
	AtRMS-02_contig_1_1760	896786	1.09704e+06	839128	966193	967856	803970	701190	753757	640546
	AtRMS-02_contig_1_1762	269573	401645	464617	1462697	992094	876239	655866	663733	613233
	AtRMS-02_contig_1_1764	6974074	6609384	6940314	6.62109e+06	7698620	7.8539e+06	6.71292e+06	6679312	6.66812e+06
	AtRMS-02_contig_1_1765	27435.3	46112.2	87370.7	32870.8	38119.9	41038.8	67775.5	82086	36688.9
	AtRMS-02_contig_1_1766	299862	251742	404375	557017	480223	654337	351218	363971	305152
	AtRMS-02_contig_1_1767	642692	787162	648974	979203	1.2019e+06	736388	984519	991232	834675
	AtRMS-02_contig_1_1768	7.32902e+06	8633632	6504359	9466915	9774271	9049879	7922946	8159562	8157119
	AtRMS-02_contig_1_1769	6906723	6.98323e+06	6991771	6.31081e+06	5.7842e+06	4.22534e+06	7258252	6524530	7.20819e+06
	AtRMS-02_contig_1_1770	15434.2	0	0	0	0	0	0	0	14834.3
	AtRMS-02_contig_1_1771	1119302	1.24187e+06	2.10832e+06	2178409	2.20311e+06	1.65084e+06	272543	289907	320993
	AtRMS-02_contig_1_1772	119600	129021	151495	147448	166321	166385	250570	264213	476247
	AtRMS-02_contig_1_1773	2.13787e+06	2224164	1.83027e+06	1418548	1.62644e+06	1.68917e+06	2127905	2.29998e+06	2.12186e+06
	AtRMS-02_contig_1_1774	550383	599832	577165	685445	755938	434020	735364	735347	664715
	AtRMS-02_contig_1_1775	10899388	8857447	8.04066e+06	6.7556e+06	6.8811e+06	5.5341e+06	7327798	7154441	7600564
	AtRMS-02_contig_1_1776	12529.7	37113.8	69287.4	503592	566955	499948	0	8231.09	0
	AtRMS-02_contig_1_1777	424089	523419	534582	4.0047e+06	4.10071e+06	3.85722e+06	667096	666208	613320
	AtRMS-02_contig_1_1778	455182	623062	486130	214484	266240	246837	480689	514611	520307
	AtRMS-02_contig_1_1779	0	0	0	70049	61756.9	95849.3	0	0	0
	AtRMS-02_contig_1_1780	338633	400337	520886	305222	304979	150401	204334	215358	213913
	AtRMS-02_contig_1_1781	5.22252e+06	5618315	4.97699e+06	5.8245e+06	5942270	6.88782e+06	7894078	7.37295e+06	8611701
	AtRMS-02_contig_1_1782	419504	627886	693670	488669	533229	586038	767307	823439	697650
	AtRMS-02_contig_1_1784	160936	96760	170273	94815.1	78128.7	123986	107312	84907.8	0
	AtRMS-02_contig_1_1785	1.11871e+06	1223483	1.34665e+06	1.29043e+06	1.37079e+06	1.35928e+06	1.34428e+06	1412229	1.3577e+06
	AtRMS-02_contig_1_1786	219776	206356	283254	415052	368494	279200	279578	280648	209848
	AtRMS-02_contig_1_1787	6404564	7.15217e+06	6178271	6.37292e+06	6018073	5315745	4934322	5113893	5067248
	AtRMS-02_contig_1_1790	797526	1.03238e+06	1529036	2.3922e+06	3.0622e+06	4.97116e+06	4648760	4.91878e+06	1.36701e+06
	AtRMS-02_contig_1_1791	0	0	0	0	0	0	0	0	0
	AtRMS-02_contig_1_1792	1.28091e+06	1.34807e+06	1.44528e+06	643222	1.11687e+06	1.53016e+06	1.25419e+06	1.4114e+06	1.26392e+06
	AtRMS-02_contig_1_1793	93753.2	31450.2	148668	280901	279757	203836	259151	326187	236426
	AtRMS-02_contig_1_1794	28498	25488.1	31703.2	32499.8	31528.2	38392.3	28770.1	32031	35588.5
	AtRMS-02_contig_1_1795	3.45595e+06	3206484	3.1608e+06	5279622	5287740	5.45967e+06	5.7996e+06	5529309	5.36654e+06
	AtRMS-02_contig_1_1796	5.00418e+06	6107555	4458767	5.64813e+06	5264522	4.63332e+06	4.69817e+06	4591733	4.15253e+06
	AtRMS-02_contig_1_1797	16311327	16136330	12681586	14085302	14623897	10755014	13195444	12701962	13287426
	AtRMS-02_contig_1_1799	632913	530786	565626	3.72661e+06	3.65383e+06	3.28909e+06	778913	835930	878790
	AtRMS-02_contig_1_18	1.01601e+06	957776	861993	983762	1.34942e+06	1.98214e+06	1.40538e+06	1.43822e+06	1.46936e+06
	AtRMS-02_contig_1_180	1.7743e+06	1762308	1.87189e+06	2.07764e+06	2.11466e+06	1.76307e+06	1.81091e+06	1735735	1684277
	AtRMS-02_contig_1_1800	1143519	1.13484e+06	1.03347e+06	947340	838230	884499	1.11268e+06	1.22296e+06	1.14667e+06
	AtRMS-02_contig_1_1801	3539632	3.61949e+06	3412863	3.0087e+06	3193714	2.87461e+06	3.56338e+06	3606803	3711725
	AtRMS-02_contig_1_1803	72441.6	243893	113813	78010.5	81831.7	118098	52885.7	64876.1	48924.4
	AtRMS-02_contig_1_1804	28245948	28281018	26570188	33369380	31177474	28504276	29020796	30397350	30788114
	AtRMS-02_contig_1_1805	0	0	0	0	0	4159.92	0	0	276897
	AtRMS-02_contig_1_1806	3.13287e+06	3374311	3.36874e+06	3.27056e+06	3.30042e+06	3.89851e+06	3.81747e+06	4.36615e+06	4.27028e+06
	AtRMS-02_contig_1_1807	760622	774016	1.46916e+06	770759	979733	870546	1045599	1.02432e+06	1.05283e+06
	AtRMS-02_contig_1_1808	1.73087e+06	1.70293e+06	1.27694e+06	1.68614e+06	1.79869e+06	1.41239e+06	1.51481e+06	1.49181e+06	1.33557e+06
	AtRMS-02_contig_1_1809	0	0	17758.3	0	0	0	0	0	0
	AtRMS-02_contig_1_1810	31908370	33986200	29065088	26780332	27520356	24970430	24031264	24810960	24490476
	AtRMS-02_contig_1_1813	256802	306082	377826	339531	324629	362454	158717	177416	152461
	AtRMS-02_contig_1_1814	1.60241e+06	1.72371e+06	1.26705e+06	989279	1.11545e+06	885374	1971125	1.74801e+06	1471588
	AtRMS-02_contig_1_1815	14722	13889.5	39954.7	0	13970.6	21207.7	93232.7	16375.9	16198.3
	AtRMS-02_contig_1_1816	29928.2	31626.5	93440.9	38946.2	47976.1	94374.5	27796.4	30480	32101.6
	AtRMS-02_contig_1_1817	2.08186e+06	2077481	1933452	2501911	2701645	2.29957e+06	1.84991e+06	1.82976e+06	1.84415e+06
	AtRMS-02_contig_1_1818	274323	245832	324916	427546	429987	270816	277639	291760	336170
	AtRMS-02_contig_1_1819	1.59526e+06	1.5402e+06	1353260	2.45963e+06	3.20406e+06	2.7149e+06	3.00534e+06	3117885	2.67534e+06
	AtRMS-02_contig_1_1820	1.94928e+06	2.0331e+06	1.84297e+06	2.79477e+06	3.04044e+06	2811655	3.31214e+06	3390937	3.16129e+06
	AtRMS-02_contig_1_1821	2.1282e+06	2.43333e+06	2.24277e+06	2.30224e+06	2.40634e+06	2.38867e+06	2.43255e+06	2.2758e+06	2.1956e+06
	AtRMS-02_contig_1_1822	80469.1	56027.9	108072	109821	129063	150518	165219	197754	196252
	AtRMS-02_contig_1_1823	2623117	2.68583e+06	2.35096e+06	11998674	11607670	10506349	3.04938e+06	3.37437e+06	3.28606e+06
	AtRMS-02_contig_1_1824	1.96355e+06	2.0457e+06	1.59045e+06	2.24248e+06	2182398	2.00557e+06	2.30092e+06	2.33239e+06	1923519
	AtRMS-02_contig_1_1825	0	16166	42213.9	0	0	6814.57	0	0	0
	AtRMS-02_contig_1_1826	99205	131641	180164	120694	177468	198173	81772.2	87228.5	105949
	AtRMS-02_contig_1_1827	1.05837e+06	1.21928e+06	888531	1.49636e+06	1579215	1.3034e+06	1.5587e+06	1.62074e+06	1.39907e+06
	AtRMS-02_contig_1_1828	841096	811268	876619	1.14957e+06	1.09729e+06	1.28579e+06	1377557	1.5684e+06	1.32027e+06
	AtRMS-02_contig_1_1829	223478	219664	125566	181984	220359	73306.4	363508	347450	299297
	AtRMS-02_contig_1_183	29229.4	14705	31821.9	0	8077.48	0	0	14738.8	0
	AtRMS-02_contig_1_1830	489139	531474	479695	2.42952e+06	2550001	2.38183e+06	1208497	1.40581e+06	1.25848e+06
	AtRMS-02_contig_1_1831	0	0	7841.28	0	0	0	0	0	0
	AtRMS-02_contig_1_1832	160406	45921.7	27524.7	38092.1	1.00341e+06	74605.8	68075.9	71407.6	65046.5
	AtRMS-02_contig_1_1833	131556	159367	81711.7	91437.3	33694.6	116693	132956	171310	116375
	AtRMS-02_contig_1_1834	1.15575e+06	1.49727e+06	1.58401e+06	1.34595e+06	1.45135e+06	1.6802e+06	1.10119e+06	1.18079e+06	1.10799e+06
	AtRMS-02_contig_1_1835	1.1882e+06	1.35325e+06	1.24314e+06	1.55459e+06	1.3461e+06	1.1495e+06	1.32357e+06	1224905	1.25044e+06
	AtRMS-02_contig_1_1836	0	0	0	15813.3	16106.2	28046.3	0	0	0	transport	FadL
	AtRMS-02_contig_1_1837	454598	453331	363253	17805630	17993774	13815432	758968	771658	757610
	AtRMS-02_contig_1_1838	4990112	5.46959e+06	4.8821e+06	4953165	5051003	4407868	4322839	4.2389e+06	4389231
	AtRMS-02_contig_1_1839	627933	916318	535504	856049	696381	863663	789914	946521	945792
	AtRMS-02_contig_1_184	170700	539985	314654	711145	604846	893316	694115	742355	1.017e+06
	AtRMS-02_contig_1_1840	332239	492301	293828	519925	460034	353649	514885	530372	463327
	AtRMS-02_contig_1_1841	8938539	8287195	8445564	8869817	9760217	5.44267e+06	7.84296e+06	7695318	9254400
	AtRMS-02_contig_1_1842	161124	240372	77931.6	308630	259713	377486	358701	279523	308355
	AtRMS-02_contig_1_1843	46897.1	81484.5	202646	117348	105584	514268	89815.4	138149	73870.7
	AtRMS-02_contig_1_1844	850927	930414	924299	6.88311e+06	7160260	4.0094e+06	3793164	3.92685e+06	3.9943e+06
	AtRMS-02_contig_1_1845	2.1323e+06	2.30608e+06	2782457	4400811	5.51442e+06	4.24877e+06	5.53115e+06	5301035	6189420
	AtRMS-02_contig_1_1846	400268	450584	464704	656034	625455	564184	525169	489742	383283
	AtRMS-02_contig_1_1847	377812	425076	382629	765217	700847	630628	723193	785609	695220
	AtRMS-02_contig_1_1848	154113	171170	203794	252009	277504	169124	205587	279627	230888
	AtRMS-02_contig_1_1849	661300	785750	960664	1239992	1.45985e+06	1.62052e+06	825122	1.03189e+06	962207
	AtRMS-02_contig_1_185	1.58024e+06	1.68305e+06	1.75825e+06	1.56312e+06	1.68432e+06	1.69838e+06	1117180	1.20547e+06	1.23378e+06
	AtRMS-02_contig_1_1850	4347.24	0	4595.56	0	0	12317.5	0	0	6791.29
	AtRMS-02_contig_1_1851	2.5035e+06	3.06459e+06	1.52387e+06	502604	432488	440388	823680	738645	615278
	AtRMS-02_contig_1_1852	139304	154792	188802	441269	489431	496308	346154	337049	293235
	AtRMS-02_contig_1_1853	51882.2	30575.4	58984	2772718	3.3104e+06	2.55256e+06	88359.3	69680.2	121548
	AtRMS-02_contig_1_1854	188163	138592	222944	0	74045.6	106081	181668	174918	212126
	AtRMS-02_contig_1_1855	1.09117e+06	675963	744327	5684349	6.68452e+06	4.78482e+06	2.25091e+06	2.24352e+06	2.58822e+06
	AtRMS-02_contig_1_1856	433718	558051	489114	1.82955e+06	1.38721e+06	1.3307e+06	833616	949590	964562
	AtRMS-02_contig_1_1857	180914	277798	316826	0	0	26413.3	152524	141495	172692
	AtRMS-02_contig_1_1858	4.06216e+06	4.11312e+06	3.5168e+06	3.54138e+06	3844348	3.50299e+06	3.54973e+06	4.06312e+06	3.61964e+06
	AtRMS-02_contig_1_1859	647806	651359	624768	821175	911448	1141626	848676	888384	858651
	AtRMS-02_contig_1_1861	0	14004.8	29242.4	10235.9	11689.5	0	0	0	0
	AtRMS-02_contig_1_1863	170435	188536	151960	297394	1.98074e+06	1.33793e+06	161386	132754	131890
	AtRMS-02_contig_1_1864	1.12413e+06	1.3046e+06	1.2108e+06	49371876	43499736	40350952	8693355	8902398	8940181
	AtRMS-02_contig_1_1865	601462	849518	866340	29071520	27530926	24367594	7.71064e+06	7686365	8642817
	AtRMS-02_contig_1_1866	615886	703195	613601	847347	661853	238732	547646	504547	491712
	AtRMS-02_contig_1_1868	7908707	8963571	8.0426e+06	8225613	7.94072e+06	8739595	7472867	7.55538e+06	7.34461e+06
	AtRMS-02_contig_1_1869	80684.6	134401	83097	90874.8	103022	93418.8	122159	136631	138207
	AtRMS-02_contig_1_187	8.36307e+06	9263477	8419050	7413830	7900294	7523997	8762954	9466600	8640388
	AtRMS-02_contig_1_1870	157983	186412	258168	581625	582696	568643	170268	128663	93940.5
	AtRMS-02_contig_1_1871	696644	630258	537433	1.11652e+06	1.11051e+06	1190138	1.02802e+06	1162375	997064
	AtRMS-02_contig_1_1872	233857	235356	284551	252475	268848	303599	346036	330197	299283
	AtRMS-02_contig_1_1873	0	0	0	0	0	0	5482.03	7449.36	0
	AtRMS-02_contig_1_1874	197219	228717	202498	614068	600948	576004	449762	427653	345348
	AtRMS-02_contig_1_1875	167967	187938	130363	505973	341765	296022	468758	499976	427043
	AtRMS-02_contig_1_1876	362744	408871	304525	227054	230497	242259	390718	445911	433162
	AtRMS-02_contig_1_1878	556615	585020	657077	402072	396273	415992	412897	450779	355176
	AtRMS-02_contig_1_1879	1108216	1.33027e+06	887006	1.34857e+06	1.3767e+06	1221967	1.72387e+06	1.73473e+06	1.70474e+06
	AtRMS-02_contig_1_188	788023	1.02218e+06	788111	1.25398e+06	1.16847e+06	1237872	1.30995e+06	1.24723e+06	985650
	AtRMS-02_contig_1_1882	8491877	8.1296e+06	8518775	4.72822e+06	5241860	6.59492e+06	7539110	6962751	7.14972e+06
	AtRMS-02_contig_1_1885	81805	97134.6	27597.9	58552.8	86005.2	91621.4	102612	106187	120613
	AtRMS-02_contig_1_1887	0	9446.55	0	238243	292477	371172	0	0	0
	AtRMS-02_contig_1_1888	493008	618273	612378	3.0264e+06	2.77624e+06	739356	596923	674158	997968
	AtRMS-02_contig_1_1889	22134.2	14836.4	22066.4	26808.7	35983.3	43651.8	17874.3	15558.8	17044.8
	AtRMS-02_contig_1_189	76154.3	148269	61354.1	132657	170650	119218	17372.8	0	9490.24
	AtRMS-02_contig_1_1890	0	0	8973.25	0	40960.2	39301.1	0	10231.2	0
	AtRMS-02_contig_1_1891	168712	179560	238860	86803.7	106826	20920.1	161031	192320	192555
	AtRMS-02_contig_1_1892	6039421	6487259	6813609	6.67778e+06	5991670	6887576	6.29243e+06	6192594	6.3388e+06
	AtRMS-02_contig_1_1893	31528036	33617964	29129290	73375328	71464152	68785392	53436864	54269008	56225644
	AtRMS-02_contig_1_1894	22677012	23952794	21047044	43644816	43429108	43788100	32765808	33699424	38448500
	AtRMS-02_contig_1_1895	62704.8	80838.2	145490	185334	203035	192287	135256	124477	143394
	AtRMS-02_contig_1_1896	0	8800.47	11538	43985.7	14746.1	10647.5	7752.01	7385.9	5496.11
	AtRMS-02_contig_1_1897	53185.8	54722.2	48489.4	0	0	30178.1	61565.8	75654.1	76500.9
	AtRMS-02_contig_1_1898	1.80835e+06	1.74748e+06	1.6324e+06	1.55648e+06	1616646	1.5183e+06	1772270	1.53853e+06	1.56361e+06
	AtRMS-02_contig_1_1899	3.58471e+06	4197873	4.19837e+06	3829829	3529982	4675510	2.978e+06	3.22659e+06	3.47062e+06
	AtRMS-02_contig_1_19	0	0	0	0	0	0	0	0	0
	AtRMS-02_contig_1_190	455034	788021	496650	1.27867e+06	1.32206e+06	946745	776486	676074	460101
	AtRMS-02_contig_1_1900	0	0	0	0	0	0	36065.4	0	149166
	AtRMS-02_contig_1_1901	456150	368355	412165	867658	915118	1.08373e+06	722819	985987	727895
	AtRMS-02_contig_1_1902	450857	417638	430740	379529	362443	371979	400717	476282	381794
	AtRMS-02_contig_1_1903	298158	342640	329067	605729	580660	683828	501998	539626	331202
	AtRMS-02_contig_1_1904	1.45259e+06	1230201	1.27499e+06	1.30037e+06	1.52765e+06	1.41781e+06	1.6773e+06	1.75192e+06	1.54396e+06
	AtRMS-02_contig_1_1905	1.48965e+06	1454812	1.30259e+06	1.67488e+06	1.91963e+06	2.18676e+06	1.71066e+06	2.07718e+06	1.64598e+06
	AtRMS-02_contig_1_1906	854057	821446	821133	818271	934267	921424	965595	981524	1.18112e+06
	AtRMS-02_contig_1_1907	9625289	11026227	10487178	7691028	9955846	7.09687e+06	10398463	11409796	12209018
	AtRMS-02_contig_1_1908	128383	95528.7	172289	258593	264461	238662	134160	154759	135393
	AtRMS-02_contig_1_191	0	0	0	9288.85	0	9067.68	0	0	0
	AtRMS-02_contig_1_1910	0	0	0	0	0	0	0	0	0
	AtRMS-02_contig_1_1911	56669.3	0	0	34054.5	42390.8	56586.9	24522.7	45371	41892.6
	AtRMS-02_contig_1_1912	141580	113830	203018	27362.2	58916.8	37176.2	158025	165525	129956
	AtRMS-02_contig_1_1913	18281734	20765022	17391518	13902697	10798962	11008514	17371370	17671992	17925124
	AtRMS-02_contig_1_1914	1506179	1.80487e+06	1.14925e+06	1.97089e+06	1.89535e+06	1.39055e+06	2.67186e+06	2450004	2.12305e+06
	AtRMS-02_contig_1_1915	2376612	2.77597e+06	2.11922e+06	2.83634e+06	2.76206e+06	2560379	1.42548e+06	1.51988e+06	1.37304e+06
	AtRMS-02_contig_1_1916	2.77345e+06	3.19142e+06	3.166e+06	3319607	3.42675e+06	3.18548e+06	2683531	2.55041e+06	2.57969e+06
	AtRMS-02_contig_1_1921	395602	266277	474031	326610	429490	283577	304384	280947	273562
	AtRMS-02_contig_1_1922	360437	355913	412636	808561	814370	705101	728632	704915	644951
	AtRMS-02_contig_1_1923	504382	565782	522271	854569	924742	803605	324545	355370	387156
	AtRMS-02_contig_1_1924	40704.9	38663	38969.9	595785	554048	725176	0	0	18872.9
	AtRMS-02_contig_1_1925	51846.7	40104.5	134588	59181.1	58321.3	258346	33329.5	33508.8	31084.8
	AtRMS-02_contig_1_1927	5817356	6.42219e+06	4989254	4.40502e+06	4492436	3.78368e+06	4572559	4.66613e+06	4915530
	AtRMS-02_contig_1_1928	7.72521e+06	8420356	7.61119e+06	7715638	7702742	7.52439e+06	9039567	9449190	9507436
	AtRMS-02_contig_1_1929	57723.6	81596.8	79821.9	106556	170577	108495	285995	296463	275237
	AtRMS-02_contig_1_193	220071	69883.2	91899.4	502922	452136	440506	31140.9	51695.2	52568.6
	AtRMS-02_contig_1_1930	926086	938907	807459	584985	592596	631655	787753	798292	727323
	AtRMS-02_contig_1_1931	0	0	7344.12	0	0	37404.7	0	0	0
	AtRMS-02_contig_1_1932	2.05956e+06	2.29425e+06	2.17327e+06	3.44863e+06	3.60385e+06	3.49424e+06	3.84427e+06	3.7289e+06	3.92631e+06
	AtRMS-02_contig_1_1933	12473.7	24684.7	0	42687	74498.4	41923.8	37633.4	36448.1	27023.6
	AtRMS-02_contig_1_1939	125865	150211	159648	22757.1	37454.3	41810.1	310676	248611	167177
	AtRMS-02_contig_1_194	36275.2	72945.9	33264.6	424944	391646	400723	352827	515367	460041
	AtRMS-02_contig_1_1940	260071	233865	281990	300667	346389	508323	191739	198217	151092
	AtRMS-02_contig_1_1941	0	0	0	21620468	21414588	22315078	4737100	4013395	3954643
	AtRMS-02_contig_1_1944	60202.2	49953.4	74584.8	73240.7	139625	164596	188937	152730	78322.1
	AtRMS-02_contig_1_1945	13318.1	0	0	16711.6	94065.7	8326.44	0	0	0
	AtRMS-02_contig_1_1946	12942388	15080028	13181690	13569995	13640621	13256644	11594588	11631168	10697412
	AtRMS-02_contig_1_1947	1.71795e+06	1.97918e+06	2684305	1.28499e+06	1.40938e+06	1669785	1.13817e+06	1292230	1.57736e+06
	AtRMS-02_contig_1_1948	4.56935e+06	5074303	4487466	5275963	4650073	3.83902e+06	3.81606e+06	3799868	3.39134e+06
	AtRMS-02_contig_1_1949	45682.3	55857	58773.6	64022.6	67807.5	40038.3	22651.9	39344	29867.5
	AtRMS-02_contig_1_195	0	0	0	94539.4	87807.9	159364	156337	206832	219284
	AtRMS-02_contig_1_1950	106815	244220	28741	336592	166966	124772	1.01456e+06	218655	246661
	AtRMS-02_contig_1_1951	0	25264.2	23914.1	0	0	0	20840.8	22427.6	21746
	AtRMS-02_contig_1_1952	6.47546e+06	7.17396e+06	7247101	6779205	6633457	8429843	5758005	5635431	5.4836e+06
	AtRMS-02_contig_1_1953	66115.6	50527.4	0	62503.7	62721	38911.1	83598.3	95242.2	38014.6
	AtRMS-02_contig_1_1956	6.15941e+06	6340646	5.84556e+06	8181965	8.00997e+06	7.31528e+06	6.33575e+06	6.45754e+06	6945263	alkane	RubB
	AtRMS-02_contig_1_1957	979673	1.54368e+06	717358	1.38873e+06	1.40541e+06	1.75081e+06	1.1438e+06	1.13831e+06	908712
	AtRMS-02_contig_1_1958	1.67286e+06	2.40172e+06	2.24143e+06	3.01688e+06	3.12657e+06	2.92473e+06	1.6206e+06	1.35063e+06	1.27259e+06
	AtRMS-02_contig_1_1959	0	0	0	52117.5	48517.1	41816.5	300447	61361.3	25504
	AtRMS-02_contig_1_196	1.21314e+06	1.42483e+06	1.16948e+06	1.61322e+06	1.43038e+06	1.40039e+06	1.50115e+06	1.70671e+06	1.48347e+06
	AtRMS-02_contig_1_1960	5.94301e+06	6025720	5.86732e+06	5.52534e+06	6134222	4813499	8109677	12643471	6314175
	AtRMS-02_contig_1_1961	133256	134455	193063	254107	268112	302210	301462	214224	265436
	AtRMS-02_contig_1_1963	293505	234916	245452	223501	238608	333454	372926	398737	356945
	AtRMS-02_contig_1_1964	254824	227783	256095	165390	145236	232208	276227	297159	321231
	AtRMS-02_contig_1_1965	515585	771891	600992	870169	894174	831877	425346	466588	480771
	AtRMS-02_contig_1_1966	4.34369e+06	4730857	4402302	2.904e+06	3.00147e+06	4061889	2.66609e+06	2.86771e+06	3108561
	AtRMS-02_contig_1_1967	320156	290875	313247	236579	199345	259082	3976.42	0	0
	AtRMS-02_contig_1_1968	142580	220147	212603	888371	749167	928124	209311	203852	203149
	AtRMS-02_contig_1_1969	1.57923e+06	1.62749e+06	1.6592e+06	3140733	2622857	2.80703e+06	2299348	2.47346e+06	2.48086e+06
	AtRMS-02_contig_1_197	26474	0	25880.9	107897	78918.5	0	41322.8	31420.1	32606.1
	AtRMS-02_contig_1_1970	31910.1	23970	30211.2	58541.6	63443.9	87900.8	67860.2	71447.4	48338.8
	AtRMS-02_contig_1_1971	0	0	0	0	0	0	0	0	0
	AtRMS-02_contig_1_1972	2.75604e+06	3.78454e+06	2.81633e+06	903263	896186	1.07606e+06	4.03031e+06	837930	761268
	AtRMS-02_contig_1_1973	542114	521042	379285	869708	897602	715890	597396	695682	698996
	AtRMS-02_contig_1_1974	6961219	7266247	7.49176e+06	7.0564e+06	6.81671e+06	6721435	7424322	7406532	7.37279e+06
	AtRMS-02_contig_1_1975	64380.2	77865	107681	436783	473853	452974	79448.2	125842	59766.5
	AtRMS-02_contig_1_1977	220575	178926	277210	444683	446694	471210	213945	273479	239232
	AtRMS-02_contig_1_1978	0	0	0	0	0	0	0	0	0
	AtRMS-02_contig_1_1979	413671	358881	609663	1.74088e+06	1.86071e+06	554202	1.29486e+06	1.10535e+06	1.4177e+06
	AtRMS-02_contig_1_1980	2232232	1.9888e+06	2.08886e+06	2.03556e+06	2047648	2.39438e+06	1.12256e+06	1.12392e+06	1.15125e+06
	AtRMS-02_contig_1_1981	63088.2	58309.5	45401.3	127215	188758	259858	17874.5	0	0
	AtRMS-02_contig_1_1982	1.87783e+06	1.85011e+06	2.04075e+06	3.81967e+06	3.8888e+06	3638316	2.2626e+06	2431350	2.79223e+06
	AtRMS-02_contig_1_1983	0	0	0	37975.8	46331.1	33728.2	46647	46712.8	38415.2
	AtRMS-02_contig_1_1984	742957	717678	745305	841039	832135	577471	495047	557100	407237
	AtRMS-02_contig_1_1985	155642	80600.1	178835	118963	158926	163487	190570	214398	170324
	AtRMS-02_contig_1_1986	16936.1	0	0	0	0	0	166955	139126	90164.1
	AtRMS-02_contig_1_1987	756413	878261	634986	1.07675e+06	1.02417e+06	1.03682e+06	952467	922051	829484
	AtRMS-02_contig_1_1988	31329144	32912274	30808142	35699272	35566188	31017444	33150948	33216890	35832156
	AtRMS-02_contig_1_1989	3.61345e+06	3.62231e+06	4.61409e+06	7051310	7357524	5968300	4804799	4734345	6803379
	AtRMS-02_contig_1_199	79914.5	101319	105664	305635	349085	154280	106048	79099.2	82952.6
	AtRMS-02_contig_1_1990	0	315029	0	617027	1.3178e+06	26129.6	488590	8502.06	274399
	AtRMS-02_contig_1_1991	0	0	0	0	0	0	24217.2	17006.9	0
	AtRMS-02_contig_1_1992	118624	151852	122381	373964	395044	314999	390005	296623	286608
	AtRMS-02_contig_1_1993	23781972	24706926	26726986	22680046	24562252	23671040	32266302	32039392	31714162
	AtRMS-02_contig_1_1994	461083	452920	462955	1.57081e+06	1724325	1.46393e+06	806343	743282	809377
	AtRMS-02_contig_1_1995	104091	108351	169512	96959.5	120720	136118	116779	79261.6	94101.6
	AtRMS-02_contig_1_1997	6.64382e+06	6867878	7.22463e+06	6862140	7127943	5781523	5490587	6.39692e+06	6.75883e+06
	AtRMS-02_contig_1_2	0	0	0	59292.6	72348.8	0	0	0	0
	AtRMS-02_contig_1_20	1.37865e+06	1408090	1101350	1.83039e+06	1733759	2.1745e+06	1.7751e+06	1.87621e+06	1.58647e+06
	AtRMS-02_contig_1_2000	0	0	0	20965.4	19406.4	0	0	0	0
	AtRMS-02_contig_1_2002	767141	766013	582545	682176	994574	859183	791327	829636	680036
	AtRMS-02_contig_1_2003	3.75094e+06	4688134	3.82352e+06	5553755	5.63037e+06	6.48564e+06	4.49414e+06	4.633e+06	4.69491e+06
	AtRMS-02_contig_1_2004	960912	875658	1.23915e+06	620070	695677	722069	808163	890672	887557
	AtRMS-02_contig_1_2005	744406	1.05542e+06	733170	928950	1060154	657363	514971	773392	551615
	AtRMS-02_contig_1_2006	132038	171198	237517	131158	134618	188450	186029	173954	180673
	AtRMS-02_contig_1_2007	1.45866e+06	885166	1.44743e+06	421732	434867	329170	2.88196e+06	2.95937e+06	2.46849e+06
	AtRMS-02_contig_1_2008	6983640	7203350	6351688	4849221	5122229	4.29843e+06	7.04137e+06	7.04171e+06	7011900
	AtRMS-02_contig_1_2009	29280854	30122408	32449254	22319452	23331324	24417862	27171072	28037428	29093482
	AtRMS-02_contig_1_201	871814	1.01435e+06	963293	872072	917313	355449	838618	890318	783088
	AtRMS-02_contig_1_2010	2.99675e+06	3483755	2.47694e+06	2.87276e+06	2.69217e+06	2.1279e+06	2.02259e+06	1.97392e+06	2.2644e+06
	AtRMS-02_contig_1_2012	16256.5	15772.4	0	10840.1	0	0	20634.3	24520.6	24114.9
	AtRMS-02_contig_1_2013	9291669	9881860	6532586	15369845	14732177	8638707	7.22111e+06	8066488	7269551
	AtRMS-02_contig_1_2014	33837.1	52652.7	36036.8	84563	65834.2	61357.7	54067.2	49666.9	44629
	AtRMS-02_contig_1_2015	2.96242e+06	2.8379e+06	2.88347e+06	2.68001e+06	2.59119e+06	2534808	3.02347e+06	3297058	3.30555e+06
	AtRMS-02_contig_1_2016	169820	156578	179117	200400	257888	293681	246559	251204	242371
	AtRMS-02_contig_1_2017	4.11663e+06	5125970	3810516	4.86725e+06	5.312e+06	4737932	4937728	4.67723e+06	4.87659e+06
	AtRMS-02_contig_1_2018	160272	180029	162761	299903	276793	282727	166028	117979	84419.4
	AtRMS-02_contig_1_2019	100961	131275	84953.1	203229	224754	148515	127336	117878	105746
	AtRMS-02_contig_1_202	0	0	0	12848.1	11963.3	0	0	0	0
	AtRMS-02_contig_1_2020	495974	412249	505688	139684	457772	412357	574050	626350	571105
	AtRMS-02_contig_1_2021	1.11303e+06	1.33708e+06	833263	3.14404e+06	3.40974e+06	2990840	829726	930592	788216
	AtRMS-02_contig_1_2022	238682	296363	341984	3.34646e+06	3715028	4235352	276269	242546	210299	biofilm	PgaA
	AtRMS-02_contig_1_2023	7.64733e+06	7810452	6854429	10754507	10559306	10715372	9690059	8834561	9646447
	AtRMS-02_contig_1_2024	8.03062e+06	8444723	8752610	15632920	14774289	13744748	10495653	11168082	10886702
	AtRMS-02_contig_1_2025	18092792	22269960	18877918	13477760	12865745	11433977	13546173	14256214	13634551
	AtRMS-02_contig_1_2026	21029114	24574242	20901334	19860698	23170580	25329956	17484104	17548306	17049630
	AtRMS-02_contig_1_2027	27374970	29763560	21317480	22005280	21870340	20340748	24614724	25047368	25757390
	AtRMS-02_contig_1_2028	8822177	7945910	8.34253e+06	13497523	13608699	14764829	13000925	13378274	13192690
	AtRMS-02_contig_1_2029	24125084	26346248	20218516	40194648	42724272	41859776	46176764	44945936	42745504
	AtRMS-02_contig_1_203	3091135	3.07963e+06	3.06974e+06	3.46402e+06	3.94953e+06	3287818	4.07233e+06	4.10447e+06	4.26652e+06
	AtRMS-02_contig_1_2030	207974	191205	244258	349226	360807	529579	316221	342640	412485
	AtRMS-02_contig_1_2031	39907.1	137356	23118.4	381082	430976	684832	473492	373279	100767
	AtRMS-02_contig_1_2032	37608184	43787564	34086912	38985248	41254100	41839916	41067836	43383412	44762668
	AtRMS-02_contig_1_2033	0	0	29011.8	39475.1	56610.1	58078.7	27436.1	19630.2	0
	AtRMS-02_contig_1_2034	2.76618e+06	2.98628e+06	2.98086e+06	3.99988e+06	3.56786e+06	3.31163e+06	2845535	3.39931e+06	3.58735e+06
	AtRMS-02_contig_1_2035	26115.7	25622.9	48801.2	500416	401858	354203	237854	267012	94305.7
	AtRMS-02_contig_1_2037	1054029	1.26144e+06	931679	1.52752e+06	1.52918e+06	1.31732e+06	960414	1.04707e+06	1.0456e+06
	AtRMS-02_contig_1_2038	437374	538893	458312	448548	554007	358742	581153	583727	640507
	AtRMS-02_contig_1_2039	223038	216604	226303	210729	182328	214428	136940	152137	235751
	AtRMS-02_contig_1_204	235722	234189	116874	13067509	2431343	4601290	163394	144266	102289
	AtRMS-02_contig_1_2040	503381	542371	540660	314697	314771	361823	449498	481124	495279
	AtRMS-02_contig_1_2041	498762	615965	481393	698682	769214	622831	686108	752765	651366
	AtRMS-02_contig_1_2042	605624	547291	657366	5959678	6595990	6.88496e+06	476200	565175	731695
	AtRMS-02_contig_1_2043	642937	594947	691143	416270	420112	612647	450649	491914	472212
	AtRMS-02_contig_1_2044	738018	810094	807187	394034	439777	639464	811309	798449	706682
	AtRMS-02_contig_1_2045	14364.4	0	25127.6	432159	283001	346183	0	473630	0
	AtRMS-02_contig_1_2046	115368	117318	126595	370276	405539	246436	412792	429417	465283
	AtRMS-02_contig_1_2047	228003	275677	303206	302212	297978	344670	445803	501381	426053
	AtRMS-02_contig_1_2048	6703363	7.41679e+06	6.35321e+06	8765139	9353163	10008951	7.98189e+06	8584113	8438694
	AtRMS-02_contig_1_2049	1.59568e+06	1.9181e+06	3.35323e+06	9272276	10288931	9852419	2.8009e+06	2542351	2777728
	AtRMS-02_contig_1_205	3.20355e+06	3286335	2.6127e+06	2.26217e+06	2.08213e+06	2.31889e+06	2532416	2.55091e+06	2.36451e+06
	AtRMS-02_contig_1_2050	790385	785985	632900	803209	934374	457867	848548	893617	796486
	AtRMS-02_contig_1_2051	62971.5	59495.6	144615	129735	162332	233778	24417.3	37883.8	56780.9
	AtRMS-02_contig_1_2052	68895	78753.6	99497.6	78908.3	83751.9	122275	89143.5	85214.7	94269.5
	AtRMS-02_contig_1_2053	541885	724025	699724	713882	715954	882740	129332	153509	155731
	AtRMS-02_contig_1_2057	187671	234080	248292	1.29425e+06	1.32495e+06	1.00604e+06	2.01364e+06	1.73423e+06	1648876
	AtRMS-02_contig_1_2059	22556.6	25730	28381.6	0	0	23450.4	30426.1	28750	23321.5
	AtRMS-02_contig_1_206	7089197	6.57912e+06	7.49501e+06	13734820	14420529	11217549	10437049	11089608	12008600
	AtRMS-02_contig_1_2060	6339339	7345093	6.89105e+06	6852332	7247603	6.42062e+06	6386206	6.45504e+06	6.53347e+06
	AtRMS-02_contig_1_2061	40530.4	63499.7	30618.3	167353	185330	144082	57949.4	34885.6	50420.2
	AtRMS-02_contig_1_2062	500488	570038	407624	360930	332025	324583	453811	487299	504208
	AtRMS-02_contig_1_2063	590815	836634	632578	11340141	12094751	11745268	3.36575e+06	3.82184e+06	3.00989e+06
	AtRMS-02_contig_1_2064	5.07277e+06	5897105	4.07731e+06	32730816	33910408	26766808	27225834	26445238	21710730
	AtRMS-02_contig_1_2066	142671	132315	136083	442456	348871	452012	382580	424812	370852
	AtRMS-02_contig_1_2068	128101	174883	94480.5	167912	204238	129362	170263	174833	151934
	AtRMS-02_contig_1_2069	1.56908e+06	1.57758e+06	1.59364e+06	1.07049e+06	914095	1.10229e+06	1.42418e+06	1.62771e+06	1.36473e+06
	AtRMS-02_contig_1_207	0	0	12684.6	255808	271864	309702	65548.2	66006.9	26496.3
	AtRMS-02_contig_1_2070	6440777	6.48359e+06	7159782	6.27564e+06	6.32181e+06	6.74143e+06	5.68288e+06	5.53735e+06	5.88723e+06
	AtRMS-02_contig_1_2071	1.29079e+06	1.13507e+06	1.24263e+06	818820	909313	1.21892e+06	1.06963e+06	1128032	1.22255e+06
	AtRMS-02_contig_1_2072	2.8995e+06	2.92989e+06	2.75057e+06	5110048	5053414	4743653	4.03951e+06	3.82513e+06	3.73273e+06
	AtRMS-02_contig_1_2073	7.45169e+06	7.91584e+06	4.50836e+06	12429112	10965685	11699996	7621735	7.47551e+06	8646321
	AtRMS-02_contig_1_2074	3.1825e+06	5419926	3.56398e+06	4.06721e+06	6.56638e+06	3.44717e+06	6460362	6802615	7.18784e+06
	AtRMS-02_contig_1_2075	840820	1.19255e+06	888967	1.17601e+06	1.34183e+06	1.05007e+06	595339	658855	601557
	AtRMS-02_contig_1_2076	169140	102708	145356	171843	217286	215819	296314	261085	301801
	AtRMS-02_contig_1_2078	5426156	4928920	5294444	8176817	9350992	8674882	7464253	7986567	8421497
	AtRMS-02_contig_1_2079	1.95807e+06	1.87325e+06	2.02365e+06	3.31329e+06	3235647	3.29529e+06	3.91569e+06	2972837	2.43239e+06
	AtRMS-02_contig_1_208	3.32293e+06	3.13325e+06	3.20708e+06	2.00528e+06	1.80379e+06	1.7774e+06	2.81687e+06	2.88966e+06	2667876
	AtRMS-02_contig_1_2080	960853	910001	881755	9043303	9488554	8170630	2.50961e+06	2454789	2.55033e+06
	AtRMS-02_contig_1_2081	741679	627783	335748	527960	736732	379352	425854	470116	453140
	AtRMS-02_contig_1_2082	87556.5	107294	124028	80903.5	133675	64075.2	89130.4	128717	128569
	AtRMS-02_contig_1_2083	0	0	0	0	0	0	0	0	0
	AtRMS-02_contig_1_2084	2.00724e+06	1.905e+06	1.64751e+06	1.79534e+06	1.43851e+06	1.88333e+06	1457242	1.66472e+06	1.67507e+06
	AtRMS-02_contig_1_2085	820252	1304679	562124	287998	290016	245216	861277	870816	661664
	AtRMS-02_contig_1_2086	10644192	11172269	10636012	9163122	9580590	9689160	10566923	10585211	10685524
	AtRMS-02_contig_1_2087	0	0	0	0	0	25282.9	17618.1	18982.1	13562.2
	AtRMS-02_contig_1_2088	307143	274194	292860	29412.9	22562.8	15955.9	1.05206e+06	957801	884807
	AtRMS-02_contig_1_2091	0	0	0	7991.03	0	32751.9	14670.7	17903.5	14470.7
	AtRMS-02_contig_1_2092	0	0	0	0	0	0	0	0	0
	AtRMS-02_contig_1_2093	130892	151896	205462	495157	346816	558092	259602	284991	247888
	AtRMS-02_contig_1_2094	37463.8	59880.6	43070.2	896822	811462	1.00721e+06	104343	128460	103012
	AtRMS-02_contig_1_2095	265612	357616	302206	1.07406e+06	950372	873614	834851	966302	678542
	AtRMS-02_contig_1_2096	2.89055e+06	2.58539e+06	2649096	8.09557e+06	8528956	8752640	4544362	5008945	4510031
	AtRMS-02_contig_1_2097	0	0	0	0	0	0	0	0	10781.4
	AtRMS-02_contig_1_2098	616388	587214	835831	907314	891956	1.1904e+06	1.05217e+06	1.01446e+06	1.09873e+06
	AtRMS-02_contig_1_2099	6.89767e+06	7080119	8111752	11084045	11266071	8374343	9700389	9963951	11335259
	AtRMS-02_contig_1_21	786974	802843	762005	721792	770835	723183	700852	659102	698335
	AtRMS-02_contig_1_210	1.78571e+06	2.21501e+06	2.00562e+06	1.8223e+06	1.85411e+06	1.54704e+06	2.04037e+06	1.90621e+06	1.77986e+06
	AtRMS-02_contig_1_2100	12008358	12272173	12381377	16866344	16949348	16223604	15357010	15393111	15813092
	AtRMS-02_contig_1_2101	276333	354879	533914	676511	730793	1.09113e+06	412397	371381	302074
	AtRMS-02_contig_1_211	161945	548437	129056	284478	151466	138957	128945	51480	32972.9
	AtRMS-02_contig_1_2110	0	24805.7	21602.3	0	13543.3	0	15809.7	27349.2	0
	AtRMS-02_contig_1_2116	0	12194.8	6480.2	0	5582.34	0	0	0	0
	AtRMS-02_contig_1_212	30574.1	31893.2	53083.9	15301.8	48554.1	46568.4	33958.5	26100.9	38631.1
	AtRMS-02_contig_1_2122	6.32424e+06	6553197	7.27002e+06	4.25372e+06	5.13432e+06	5.24511e+06	3.77611e+06	3.76497e+06	3888911
	AtRMS-02_contig_1_2123	14899	380245	29398.2	395266	106167	114177	0	21710	17955
	AtRMS-02_contig_1_2124	1.00153e+06	1.08502e+06	850837	16527239	15489157	8706999	1.83603e+06	1815723	1807501
	AtRMS-02_contig_1_2125	85630.7	101717	61973.5	18202.7	2601.29	0	65269.9	40565.2	63927.7
	AtRMS-02_contig_1_2126	14576015	14993747	11835360	6372511	6288410	5.29651e+06	4.7629e+06	4737277	4670234
	AtRMS-02_contig_1_2127	11058114	12091599	11728684	3.38031e+06	2946631	2.41563e+06	3.88634e+06	4.18561e+06	3.73345e+06
	AtRMS-02_contig_1_2128	4209845	4.64313e+06	1.84379e+06	3.19494e+06	3.71457e+06	2.62924e+06	4.72447e+06	4365847	4640305
	AtRMS-02_contig_1_2129	757836	672585	668954	711454	750729	610907	581253	608984	547221
	AtRMS-02_contig_1_213	0	0	0	7824.02	0	44252.2	16610.1	23438.4	14633.3
	AtRMS-02_contig_1_2130	52401.9	53811.3	58405.4	68547.4	83473.7	82703.7	23104.1	0	31514.4
	AtRMS-02_contig_1_2131	2252913	2.12797e+06	2.03775e+06	1.68242e+06	1.74069e+06	1.58146e+06	2.0851e+06	2.09878e+06	1.94786e+06
	AtRMS-02_contig_1_2132	0	10000.9	0	67869.8	69061.1	23935.5	10236.8	6597.24	0
	AtRMS-02_contig_1_2133	230417	190600	198162	174711	206389	125823	55069.1	86254.7	47554.2
	AtRMS-02_contig_1_2134	3.46662e+06	3.30941e+06	3544344	2.846e+06	3.33499e+06	3.06501e+06	3.4693e+06	3084755	3.47751e+06
	AtRMS-02_contig_1_2135	1362785	1522486	1434460	788208	852268	712724	791010	724909	741647
	AtRMS-02_contig_1_2136	319919	340268	296274	27999.8	48343.1	240466	51808.8	54584	32675.3
	AtRMS-02_contig_1_2137	1.29096e+06	1.47885e+06	1.03731e+06	339020	344507	403980	597266	620533	509250
	AtRMS-02_contig_1_2138	1.38804e+06	1.69941e+06	1.09179e+06	843664	546246	492158	602610	614106	508493
	AtRMS-02_contig_1_2139	166392	230828	190801	236470	183626	229846	130486	166389	169641
	AtRMS-02_contig_1_214	996988	1.02911e+06	1.12473e+06	3313415	3286550	2.95091e+06	863691	1.02265e+06	1.07025e+06
	AtRMS-02_contig_1_2140	408782	496827	554091	464680	322695	369605	357730	351202	362603
	AtRMS-02_contig_1_2141	553233	585167	513442	3.74737e+06	3.54548e+06	3613099	3.41772e+06	3.2903e+06	2.85787e+06
	AtRMS-02_contig_1_2142	2.42778e+06	2472021	2404637	3.15295e+06	3357913	3.45243e+06	3.14555e+06	3.52705e+06	2.85876e+06
	AtRMS-02_contig_1_2143	731944	718565	1.15561e+06	997162	1.32323e+06	1.93337e+06	1.02695e+06	1.02706e+06	1.00812e+06
	AtRMS-02_contig_1_2144	1133956	1.42136e+06	1.65255e+06	1.61398e+06	1.97091e+06	1.32207e+06	2196935	2665623	2.36811e+06
	AtRMS-02_contig_1_2145	51440.7	91374.9	139774	752716	681021	946511	346847	392581	392087
	AtRMS-02_contig_1_2146	8540.21	0	0	34156.5	70362.5	22702.7	12284.2	32129.9	26293.8
	AtRMS-02_contig_1_2147	203937	212513	256107	160832	159822	120635	203763	1127882	424596
	AtRMS-02_contig_1_2148	240660	232791	377475	403680	408142	421468	283867	271618	291422
	AtRMS-02_contig_1_2149	7.7595e+06	8.27249e+06	7491074	8308044	7.46368e+06	9537121	6.41268e+06	6456441	5965081
	AtRMS-02_contig_1_215	2.34007e+06	2.18084e+06	3.33855e+06	4.43529e+06	4485547	6.05174e+06	3807333	3.22802e+06	3540338
	AtRMS-02_contig_1_2151	318015	328452	316504	224793	230154	236556	445335	459815	424676
	AtRMS-02_contig_1_2152	988848	974858	1.1321e+06	1.84681e+06	1.78844e+06	646670	552549	551602	621416
	AtRMS-02_contig_1_2153	1946314	1.70736e+06	1.59546e+06	1.2065e+06	975568	824679	1.67614e+06	1.7563e+06	1.61183e+06
	AtRMS-02_contig_1_2154	1.09582e+06	1.08993e+06	1.80355e+06	313009	337098	316476	858974	887776	716870
	AtRMS-02_contig_1_2155	433851	24152	28427	346941	253305	238622	179475	236928	216796
	AtRMS-02_contig_1_2156	137261	100802	109520	198181	239787	208801	179104	158262	158545
	AtRMS-02_contig_1_2157	10212.9	77075.6	60201.4	0	0	0	0	0	710708
	AtRMS-02_contig_1_2158	0	0	8734.14	48026.7	40218.9	91573.3	0	41786.3	0
	AtRMS-02_contig_1_2159	2275300	2.13237e+06	2.24095e+06	2392285	2.32528e+06	2.17733e+06	1.98917e+06	2183478	2.2825e+06
	AtRMS-02_contig_1_216	850511	1107608	934621	746464	805372	592869	1.43292e+06	1.31215e+06	1.2019e+06
	AtRMS-02_contig_1_2160	9678.41	0	0	16351	14722.4	25709.9	0	0	8313.44
	AtRMS-02_contig_1_2162	0	46159	50636.1	699674	1.06546e+06	1.25023e+06	46897.7	81557.6	64181
	AtRMS-02_contig_1_2164	97487.5	95587.9	96911.4	229740	331474	199392	232132	217312	200183
	AtRMS-02_contig_1_2165	281984	262723	332714	286087	339304	445335	376702	326309	262220
	AtRMS-02_contig_1_2166	209074	239929	324326	220259	361212	328800	61454.5	23914.2	53428.9
	AtRMS-02_contig_1_2167	16983368	17842082	17141978	17589002	18658818	17212332	20202076	19594658	20247052
	AtRMS-02_contig_1_2168	1.29673e+06	1413519	1.40227e+06	1.41621e+06	1485620	1.17745e+06	1.47668e+06	1.56458e+06	1.5781e+06
	AtRMS-02_contig_1_2169	2.54784e+06	2586000	2961029	5.78022e+06	5.80779e+06	2.89036e+06	357563	422033	422437
	AtRMS-02_contig_1_217	98165.8	101426	106245	78607.6	82133.1	69880.4	107016	88539.6	83747.1
	AtRMS-02_contig_1_2170	211395	221075	225348	79193	88733	102134	12300.6	53681.5	86861.4
	AtRMS-02_contig_1_2171	115159	79079.7	242162	13759.2	0	0	30401.8	44104.6	6832.08
	AtRMS-02_contig_1_2172	0	0	0	0	0	0	2301.37	0	0
	AtRMS-02_contig_1_2173	1.74633e+06	1.9769e+06	1.55063e+06	1.75079e+06	1.69333e+06	1.39935e+06	1.80231e+06	1.76054e+06	1.90432e+06
	AtRMS-02_contig_1_2174	266977	223860	425231	197694	253050	372227	182286	200626	232372
	AtRMS-02_contig_1_2175	118302	152197	151041	133723	93269.2	125665	88301.8	72163.5	93317.5
	AtRMS-02_contig_1_2176	759568	699283	801091	3.18993e+06	3.25635e+06	3727375	3.38525e+06	3384732	2.9564e+06
	AtRMS-02_contig_1_2177	8093151	8723890	7115335	11664852	11842124	10433027	11469917	11489551	12036332
	AtRMS-02_contig_1_2178	30366	22710.9	29478.9	65515.8	54888.6	53469.7	53279.6	64573.4	52170.9
	AtRMS-02_contig_1_2179	320547	358516	345389	530681	546080	434803	549626	547960	416321
	AtRMS-02_contig_1_2180	0	758770	317854	308988	319594	0	6749.99	255045	478612
	AtRMS-02_contig_1_2181	11708979	11789622	11557087	68386224	44605784	48503264	5.04723e+06	5.32331e+06	5.71417e+06
	AtRMS-02_contig_1_2183	9531027	9707676	8936920	9373247	9454960	8443821	10848811	10652718	12072656	fatty acid	ACAT
	AtRMS-02_contig_1_2184	6754031	7280782	7.73202e+06	5.01472e+06	5.64075e+06	7382875	6.70117e+06	7.02437e+06	6419534
	AtRMS-02_contig_1_2185	814144	919722	976118	1.65778e+06	1.81213e+06	985827	777875	797078	802429
	AtRMS-02_contig_1_2186	7.87633e+06	8881288	8.11533e+06	10688237	11468850	9025780	7.89866e+06	8.36093e+06	8901484
	AtRMS-02_contig_1_2187	622032	613788	755088	718509	705661	651350	1.3001e+06	810615	694242
	AtRMS-02_contig_1_2188	4001007	4301087	3893494	4.79366e+06	4673181	4.86647e+06	3549629	3.51236e+06	3.46774e+06
	AtRMS-02_contig_1_2189	1.35081e+06	1.33696e+06	1.34224e+06	3.41131e+06	3.41168e+06	3235576	3.03662e+06	3.25069e+06	3.39982e+06
	AtRMS-02_contig_1_219	0	0	0	0	0	0	0	0	0
	AtRMS-02_contig_1_2190	2213597	2.35764e+06	2.09334e+06	8.00617e+06	7877963	7.03127e+06	6.95434e+06	6.51719e+06	6407278	fatty acid	FadJ
	AtRMS-02_contig_1_2191	42450.3	40605.7	50299.3	117101	82850.9	59047.3	37638	42472.8	33253.6
	AtRMS-02_contig_1_2192	615045	580910	591122	90741.5	90412.3	69129.1	660979	678851	614159
	AtRMS-02_contig_1_2193	757426	735939	656655	510386	556109	487275	748710	800656	682921
	AtRMS-02_contig_1_2194	56185.9	66016.3	71723.8	0	74645.8	63803.8	41822.6	46942	47894.8
	AtRMS-02_contig_1_2195	25255.7	0	0	29296	0	57951.8	57239.7	78344.4	70055.7
	AtRMS-02_contig_1_2196	213962	235046	224765	347604	502035	583673	496604	561588	475251
	AtRMS-02_contig_1_2197	0	0	0	423141	477206	536564	0	0	0
	AtRMS-02_contig_1_2198	716763	584471	484719	431468	420909	517281	337450	342211	300963
	AtRMS-02_contig_1_2199	590198	676409	784646	560468	461619	777699	495592	555117	440256
	AtRMS-02_contig_1_22	102784	117097	46485.3	71511.2	113756	144002	153901	53836.4	76632.1
	AtRMS-02_contig_1_220	20083	64231.6	83521.7	132886	204670	208566	19170.9	4252.59	0
	AtRMS-02_contig_1_2201	0	0	0	33897.7	38644.3	0	23764.7	26458.1	6007.91
	AtRMS-02_contig_1_2202	1.5895e+06	1.55751e+06	1.63534e+06	3.50644e+06	3590788	3733225	1.89832e+06	1.94698e+06	2.54154e+06
	AtRMS-02_contig_1_2203	472656	704237	372278	4333667	4432635	2.57146e+06	6812600	6483917	5.8098e+06
	AtRMS-02_contig_1_2204	313109	306100	365012	3.04509e+06	2904672	1.84564e+06	1.87708e+06	2.01994e+06	2.06623e+06
	AtRMS-02_contig_1_2205	599478	691728	543179	633122	735833	675807	747351	753980	678787
	AtRMS-02_contig_1_2206	411806	532548	715594	389923	436226	359694	616250	419159	390251
	AtRMS-02_contig_1_2207	651631	941476	639780	933409	1.0442e+06	962551	1066888	1.03594e+06	569237
	AtRMS-02_contig_1_2209	12320532	14731938	8987126	20458148	19568332	16516127	15292528	15806368	14696414
	AtRMS-02_contig_1_221	37966.2	58312.3	94419.7	33536.4	20274.3	31515.7	0	14553.2	19552.8
	AtRMS-02_contig_1_2210	5.67137e+06	7.03879e+06	9272248	5.78868e+06	9433142	9802766	7.39378e+06	7.81878e+06	7823337
	AtRMS-02_contig_1_2211	159201	137792	163572	157726	90354.6	152334	118446	87258.8	110128
	AtRMS-02_contig_1_2212	293412	314268	331292	381683	401607	103351	212056	272785	221305
	AtRMS-02_contig_1_2213	256826	264597	242493	1.09449e+06	1.1969e+06	647455	701776	680397	535444
	AtRMS-02_contig_1_2216	219238	223427	205786	365779	316165	326215	360120	397954	242156
	AtRMS-02_contig_1_2217	524938	381931	308570	841178	842913	879374	977918	965249	806904
	AtRMS-02_contig_1_2218	0	0	0	41822	32405.5	47689.3	0	0	0
	AtRMS-02_contig_1_2219	792155	940666	820891	912725	828608	889398	957554	982468	825451
	AtRMS-02_contig_1_222	2.29117e+06	1.51457e+06	2.03645e+06	3211086	4.03679e+06	4326010	3.4582e+06	2.51233e+06	2.3185e+06
	AtRMS-02_contig_1_2220	5.57297e+06	5.66272e+06	5656850	3960992	4.44285e+06	3932070	5552733	5715364	5839154
	AtRMS-02_contig_1_2221	1.08902e+06	971515	930285	3.14305e+06	3200749	1694698	2.33791e+06	2.64541e+06	2.3939e+06
	AtRMS-02_contig_1_2222	5543000	5359535	5.88391e+06	10272655	9772657	10623204	6684941	6969205	7589988
	AtRMS-02_contig_1_2223	7435750	7.96427e+06	8504560	7414091	8754655	8181284	8302863	8071070	8885266
	AtRMS-02_contig_1_2224	598041	531780	814293	161591	537818	694259	1.26426e+06	1.18109e+06	1.11983e+06
	AtRMS-02_contig_1_2225	653607	759059	400078	420256	517542	415014	529703	566881	551012
	AtRMS-02_contig_1_2226	17882638	19593938	16985660	5706287	5689646	5.58412e+06	5.0699e+06	5670568	5.09147e+06
	AtRMS-02_contig_1_2227	7.78615e+06	8625134	8170624	7226577	6.91329e+06	6.46246e+06	4.67234e+06	5133221	6.35631e+06
	AtRMS-02_contig_1_2228	9118.12	0	0	123463	110014	97577.5	25172.2	35098.2	30410.3
	AtRMS-02_contig_1_2229	0	0	0	9837522	11238888	9243470	1.81155e+06	1.74643e+06	1.85755e+06
	AtRMS-02_contig_1_223	6405438	6.54802e+06	5.04194e+06	3.65783e+06	4.78641e+06	4.31822e+06	6435464	5855916	5.53356e+06
	AtRMS-02_contig_1_2230	1.24898e+06	1.80348e+06	1.25675e+06	1217483	1.25707e+06	1.32788e+06	1178453	1.24941e+06	928591
	AtRMS-02_contig_1_2231	1.16587e+06	1225227	1.14026e+06	1.33643e+06	814193	764946	1.12488e+06	1.10107e+06	1.05629e+06
	AtRMS-02_contig_1_2232	521703	391288	794948	1.06856e+06	1.09858e+06	588554	381988	690518	689006
	AtRMS-02_contig_1_2233	1.51295e+06	2.63205e+06	1.99232e+06	410192	547368	165307	1.17869e+06	1.39998e+06	1.74571e+06
	AtRMS-02_contig_1_2234	3.93353e+06	3707119	3.33369e+06	7230556	5859973	3.91122e+06	6.01683e+06	5264424	5043102
	AtRMS-02_contig_1_2235	1.44742e+06	1.75352e+06	1.26875e+06	1.2616e+06	1.23077e+06	1.52012e+06	1.77358e+06	2050024	1.83874e+06
	AtRMS-02_contig_1_2236	0	0	0	132277	107224	56066.5	114308	39920.7	33558
	AtRMS-02_contig_1_2237	11937.2	7000.12	10416.3	20917.7	26230.6	23692.5	0	21049.6	12244.7
	AtRMS-02_contig_1_2238	203029	216567	189700	86092.3	184770	168033	194049	133500	117931
	AtRMS-02_contig_1_2239	14677.3	12975	17926.2	25481.9	29491.4	22317.3	17957.3	21091.1	23279.7
	AtRMS-02_contig_1_2240	714220	876602	718400	1.324e+06	1530707	1.17564e+06	1.07373e+06	1.10227e+06	1.21685e+06
	AtRMS-02_contig_1_2241	108038	117515	125228	96016.4	104375	68202.5	154925	168720	102946
	AtRMS-02_contig_1_2242	219477	255263	176432	90628	101069	149808	253377	279811	258014
	AtRMS-02_contig_1_2243	1.86466e+06	1.7283e+06	1.42797e+06	5.27561e+06	4.73201e+06	243128	1.91126e+06	1.64908e+06	1.11441e+06
	AtRMS-02_contig_1_2244	2.53242e+06	2.92936e+06	3.57352e+06	3.23196e+06	2.95523e+06	2.55076e+06	2.45074e+06	2.74443e+06	3.07605e+06
	AtRMS-02_contig_1_2245	32596.2	63953	0	826272	987954	811201	314071	319516	176915
	AtRMS-02_contig_1_2246	352562	440161	440992	514173	383770	471429	456513	420120	344383
	AtRMS-02_contig_1_2247	158775	151612	240835	514167	543221	368238	176443	171176	263308
	AtRMS-02_contig_1_2248	346474	422085	318140	612214	639992	619022	635035	658062	743739
	AtRMS-02_contig_1_2249	3.78367e+06	3.57764e+06	3.30265e+06	2250169	2.57688e+06	1.14007e+06	5.7725e+06	5047982	4622975
	AtRMS-02_contig_1_225	113186	172920	302722	60536.5	58781.7	151609	48089.1	46033.7	59384
	AtRMS-02_contig_1_2250	273286	281470	261128	429192	375550	274303	10303	0	9099.13
	AtRMS-02_contig_1_2251	30962916	34969128	34760772	101442136	102476480	98358136	20932498	20652710	18642596
	AtRMS-02_contig_1_2252	551569	642591	726594	513773	564196	2.00095e+06	1.41253e+06	1.3034e+06	1104496
	AtRMS-02_contig_1_2255	577908	589110	578592	247967	279109	301510	551731	452052	390390
	AtRMS-02_contig_1_2256	8626.31	0	31184.9	135019	153644	294688	69011.9	50049.2	28015.7
	AtRMS-02_contig_1_2257	1.29992e+06	1.55454e+06	1.33091e+06	1.57267e+06	1.77653e+06	1.40735e+06	1.56577e+06	1.62034e+06	1.86244e+06
	AtRMS-02_contig_1_2258	106884	133975	98175.3	175656	192402	200413	110682	111265	115103
	AtRMS-02_contig_1_2259	104262	119203	103697	141424	150987	198937	105353	93629.2	107129
	AtRMS-02_contig_1_226	216821	199136	187941	261569	274267	233636	239524	239915	377367
	AtRMS-02_contig_1_2260	0	0	0	28671	24781.3	23789.6	0	0	0
	AtRMS-02_contig_1_2261	0	0	0	18317.2	9214.75	0	21310.2	24529	30514.7
	AtRMS-02_contig_1_2263	77158024	75958912	67021836	63133312	61706636	48703132	56842404	57544124	59451088
	AtRMS-02_contig_1_2264	129595	153984	182685	324237	336523	270184	324107	307621	233214
	AtRMS-02_contig_1_2265	3.85846e+06	3.79125e+06	3.89e+06	6.30003e+06	6058342	6067269	4.22855e+06	4.22224e+06	4719326
	AtRMS-02_contig_1_2266	2.93813e+06	3626372	3.05127e+06	2.52448e+06	2.62446e+06	2.58041e+06	1.48551e+06	1.58764e+06	1.41197e+06
	AtRMS-02_contig_1_2267	3.34175e+06	3.36942e+06	3184729	2.91921e+06	2.99654e+06	2.81237e+06	3479976	3406260	3.28761e+06
	AtRMS-02_contig_1_2268	51133.8	86249.6	73966.4	171935	153355	196063	109899	112102	99380.7
	AtRMS-02_contig_1_2269	31360.8	24747.6	42127.4	149105	205953	117377	20919.7	47237.5	28541.8
	AtRMS-02_contig_1_227	713017	816452	784685	827096	914149	1.02785e+06	882783	842346	969194
	AtRMS-02_contig_1_2270	165863	247340	290204	413239	320370	597071	213588	239219	202050
	AtRMS-02_contig_1_2271	1.07786e+06	993510	984676	2.34056e+06	2.15534e+06	2.10094e+06	2.1322e+06	2.34995e+06	2.1421e+06
	AtRMS-02_contig_1_2272	110301	107026	134847	151955	155679	227029	120617	124222	192201
	AtRMS-02_contig_1_2273	126382	124085	113971	192586	184930	182920	210465	211801	215118
	AtRMS-02_contig_1_2275	825146	788411	905631	427038	491548	443366	804522	962146	1.048e+06
	AtRMS-02_contig_1_2276	147210	130262	173919	132724	160390	237470	229803	278053	232599
	AtRMS-02_contig_1_2278	57764.9	45123.3	40940.8	81073.9	95423	53864.7	65563.8	52055.5	41023.5
	AtRMS-02_contig_1_2279	608188	622032	614096	864850	982455	780975	378399	455539	367276
	AtRMS-02_contig_1_228	21770.3	30890	0	318799	412649	140213	6036.53	0	0
	AtRMS-02_contig_1_2280	390764	380119	490444	114423	234947	168306	618580	274174	304194
	AtRMS-02_contig_1_2281	1.75629e+06	2.11596e+06	2.01451e+06	3.40206e+06	3.44369e+06	3.60364e+06	2713320	2.5993e+06	2.62009e+06
	AtRMS-02_contig_1_2282	348016	393454	421437	1.00699e+06	908194	1.27308e+06	465310	489140	471599
	AtRMS-02_contig_1_2283	629018	614256	684547	15911097	14831038	15467278	7.79876e+06	8.18238e+06	7.33359e+06
	AtRMS-02_contig_1_2284	2.69087e+06	3.07842e+06	3.04041e+06	2.60725e+06	2.67875e+06	2826185	5.02188e+06	7.13717e+06	6.64316e+06
	AtRMS-02_contig_1_2285	4.6504e+06	3.85558e+06	6590613	4.99615e+06	5299980	5.20002e+06	4.17665e+06	4.80418e+06	6.25634e+06
	AtRMS-02_contig_1_2286	253704	236610	247428	625502	385029	384557	240863	239776	224487
	AtRMS-02_contig_1_2288	3408163	3.26595e+06	3.6701e+06	2.41461e+06	1.95321e+06	1.82714e+06	1.69039e+06	2.31006e+06	1.50608e+06
	AtRMS-02_contig_1_2289	120118	205909	307407	152238	176938	236808	214491	212079	187366
	AtRMS-02_contig_1_229	10367321	11522940	9534789	11352426	11292391	13320079	11231486	11183462	10530426
	AtRMS-02_contig_1_2290	1.02154e+06	985143	1.02958e+06	354200	675676	667700	747835	840143	696151
	AtRMS-02_contig_1_2291	170805	123270	133950	147497	157100	179291	179490	215220	199936
	AtRMS-02_contig_1_2292	572397	543406	707143	183786	315543	354940	455228	695432	487453
	AtRMS-02_contig_1_2293	7.17822e+06	7.58612e+06	8370958	4.73811e+06	5302347	5449130	6.22604e+06	6.29844e+06	6508726
	AtRMS-02_contig_1_2294	527727	399066	658288	825854	1.03616e+06	803334	366276	321305	198098
	AtRMS-02_contig_1_2295	105508	154734	110923	19597.9	38712.9	50857.1	0	0	0
	AtRMS-02_contig_1_2297	1.82946e+06	2.04703e+06	2010510	2.12299e+06	1880704	1.91174e+06	2.24389e+06	2333143	2335299
	AtRMS-02_contig_1_2298	502947	487431	603847	475921	540493	324140	750515	797998	689388
	AtRMS-02_contig_1_2299	1092636	1.26438e+06	1.03745e+06	849804	745963	894420	1.49898e+06	1464481	1.32994e+06
	AtRMS-02_contig_1_230	234358	193571	493506	1166445	1229795	2.19446e+06	502307	522354	587912
	AtRMS-02_contig_1_2300	149892	199566	276375	753808	850488	1.01249e+06	1.02307e+06	1.01724e+06	846645
	AtRMS-02_contig_1_2301	16315886	15476313	15590094	11450464	11565475	10326693	11427385	11431022	12828315
	AtRMS-02_contig_1_2302	150266	154012	203024	792848	1.00725e+06	1.01954e+06	323679	425106	276068
	AtRMS-02_contig_1_2303	7622523	6892434	7288823	8630525	9381824	8551928	7433448	8556617	8.25213e+06
	AtRMS-02_contig_1_2304	141584	129625	111125	104374	78198.5	39238.7	154729	188868	159831
	AtRMS-02_contig_1_2305	380394	350168	309047	219695	201336	406697	536432	502018	403596
	AtRMS-02_contig_1_2306	1.95153e+06	2.20422e+06	2.30689e+06	3346611	3.22914e+06	3.45171e+06	3022220	3.18247e+06	3.15033e+06
	AtRMS-02_contig_1_2307	882574	1.15799e+06	465526	2365143	2657353	1.30469e+06	1.44644e+06	1.32139e+06	1.27441e+06
	AtRMS-02_contig_1_2309	7.39842e+06	7181985	6331364	7.75335e+06	7.83372e+06	6.12249e+06	6881431	7217118	7.38901e+06
	AtRMS-02_contig_1_231	8163414	9227409	7149630	12161538	10765260	10274286	9860053	10466794	9870177
	AtRMS-02_contig_1_2310	135495	165810	179194	945019	1.29075e+06	938693	136590	157990	117478
	AtRMS-02_contig_1_2311	3357649	3.36713e+06	3300789	4.31083e+06	4668059	4.81386e+06	4406971	4832627	4711857
	AtRMS-02_contig_1_2312	5.20186e+06	5.71702e+06	5642469	8729166	8.26553e+06	6.96996e+06	8960332	8410721	8817252
	AtRMS-02_contig_1_2315	481003	422936	403835	680985	656195	792963	437900	445680	462216
	AtRMS-02_contig_1_2317	436412	509812	549968	578113	592372	762540	676559	659241	627780
	AtRMS-02_contig_1_2318	116738	184274	168690	232985	262688	271475	170620	173753	107860
	AtRMS-02_contig_1_2319	2.59954e+06	3.24537e+06	3.43133e+06	2.38834e+06	2.36917e+06	3.21352e+06	2.66268e+06	2590085	2.1906e+06
	AtRMS-02_contig_1_2321	4578946	5746194	2.79243e+06	3726672	4296548	1.90701e+06	4.84452e+06	4.55108e+06	3930558
	AtRMS-02_contig_1_2322	351831	294547	316698	720707	651665	771951	990270	1.06592e+06	984146
	AtRMS-02_contig_1_2323	38590.3	41936.2	52499.2	54957.7	50544	147047	12045.7	37974	29321
	AtRMS-02_contig_1_2324	31063880	31684448	33639128	23014612	21230760	22173852	23765502	24674574	26010792
	AtRMS-02_contig_1_2325	637569	1.35384e+06	644310	2.87936e+06	528425	545792	793074	777764	1.58594e+06
	AtRMS-02_contig_1_2327	55817.3	38570.1	77708.1	0	0	0	0	13886.6	0
	AtRMS-02_contig_1_2328	17555.4	945540	75425.1	191477	216118	56705.8	0	331867	0
	AtRMS-02_contig_1_2333	950048	1.16911e+06	989789	1.28788e+06	1292288	1.26897e+06	1.10973e+06	1.18335e+06	909764
	AtRMS-02_contig_1_2335	493536	543793	832128	447378	641306	587736	335384	402831	544238
	AtRMS-02_contig_1_2338	0	4974.99	0	0	0	0	0	4660.41	0
	AtRMS-02_contig_1_2339	147488	155627	196824	44567.3	58342.8	91593	121039	94717.1	91690.1
	AtRMS-02_contig_1_234	55853.5	46338.3	59064.7	104666	128940	81334.9	74906.7	57334.3	93641.3
	AtRMS-02_contig_1_2340	0	0	6385.93	4700.61	9448.83	15734.7	0	14513.8	17172.8
	AtRMS-02_contig_1_2341	121607	143055	127310	270257	216286	199333	16270.4	44526.4	41730.1
	AtRMS-02_contig_1_2342	628029	604451	512725	437045	520714	544834	433399	430072	429678
	AtRMS-02_contig_1_2344	13903781	16291475	14130598	11327508	13264511	11852673	994683	1580782	1.46482e+06
	AtRMS-02_contig_1_2345	2678346	2.94641e+06	2.77924e+06	6.86577e+06	6871426	5.6472e+06	4.02028e+06	3.91524e+06	3.55073e+06
	AtRMS-02_contig_1_2346	726243	702888	675183	711945	1.5419e+06	748887	446324	414145	1651004
	AtRMS-02_contig_1_2347	95714.1	66605	90746.3	2.11424e+06	1.4344e+06	51264.5	122847	103783	118870
	AtRMS-02_contig_1_2348	0	0	0	0	0	0	0	0	13555.2
	AtRMS-02_contig_1_2349	3.58703e+06	4.04751e+06	2.89368e+06	4.71032e+06	4.8638e+06	4304118	3.56727e+06	3761475	3127910
	AtRMS-02_contig_1_235	671896	584831	705413	896467	781940	781540	1100050	1.01423e+06	975101
	AtRMS-02_contig_1_2350	9164647	10027454	11316122	9928094	9758622	10684017	10796857	10879277	10636970
	AtRMS-02_contig_1_2353	223322	379811	368763	3.75209e+06	3.53838e+06	2.92101e+06	996337	1.1287e+06	972432
	AtRMS-02_contig_1_2354	236376	235190	242369	141004	152862	81654.8	233227	238132	223426
	AtRMS-02_contig_1_2356	3.67422e+06	3911711	3.58276e+06	864567	985710	931606	1.23338e+06	1.19154e+06	1.20761e+06
	AtRMS-02_contig_1_2357	98941.3	86392.4	135491	25019.4	95701.4	132064	102089	111444	127780
	AtRMS-02_contig_1_2358	0	0	0	0	20977.8	20051.8	28092.6	0	39001.9
	AtRMS-02_contig_1_2359	210664	125588	115847	73112.5	85093.6	74442.5	89586.2	123101	69137.5
	AtRMS-02_contig_1_236	729596	673082	740524	1.0658e+06	1.32569e+06	1.6049e+06	936222	1.15238e+06	1.18049e+06
	AtRMS-02_contig_1_2360	383789	373278	342802	297034	272255	257095	370978	403760	407483
	AtRMS-02_contig_1_2361	0	0	8915.43	0	0	12817.3	0	0	0
	AtRMS-02_contig_1_2363	1.57229e+06	1.46826e+06	1.58017e+06	891834	920277	1.02433e+06	1118658	1.03697e+06	1.04713e+06
	AtRMS-02_contig_1_2364	798923	762378	849643	636348	763305	798938	1.04402e+06	964653	867363
	AtRMS-02_contig_1_2365	2.97343e+06	3.23322e+06	3.00915e+06	2.70842e+06	2.59233e+06	2.50647e+06	2.55476e+06	2.73498e+06	2556714
	AtRMS-02_contig_1_2366	210626	267000	301306	26068.3	100856	73197.9	102008	158973	240488
	AtRMS-02_contig_1_2367	299704	404940	208123	443672	417524	420821	558267	540123	516137
	AtRMS-02_contig_1_2368	13443842	15012805	11855322	29132748	29283752	29284290	29321018	28607012	28718626
	AtRMS-02_contig_1_2369	20192108	19848872	17044300	4371210	3.94127e+06	4.08039e+06	5726795	5364809	4912197
	AtRMS-02_contig_1_237	572965	754346	812478	1.07137e+06	1.05042e+06	1.18718e+06	714816	662200	696372
	AtRMS-02_contig_1_2372	598341	675728	513015	290113	341960	264273	674234	555116	532082
	AtRMS-02_contig_1_2373	556924	608672	554068	913000	850612	796269	418527	459407	535039
	AtRMS-02_contig_1_2374	92746	52224.7	63978	126692	87899.3	109345	128650	131908	167117
	AtRMS-02_contig_1_2375	214826	133351	354428	401446	495498	342707	274684	275715	239556
	AtRMS-02_contig_1_2376	79936.6	105040	76958	370505	379453	449258	236290	378743	199348
	AtRMS-02_contig_1_2377	681678	602500	638775	707381	640963	437035	536866	628175	678218
	AtRMS-02_contig_1_2378	96384.5	77365.7	130323	83698.1	128616	156361	116137	95759	90139.8
	AtRMS-02_contig_1_2379	3.01741e+06	3.29679e+06	4.09242e+06	3116518	2935618	3.19068e+06	2.6799e+06	2.67612e+06	2.74775e+06
	AtRMS-02_contig_1_238	13177.8	16072	20400.1	40833.1	39361	33529.4	26901	24468.6	26642.2
	AtRMS-02_contig_1_2380	2261754	2593552	1.81207e+06	78445.2	55194.8	69975.7	19429.9	39311.4	16644.3
	AtRMS-02_contig_1_2381	559776	531520	488021	2.07684e+06	1980145	1.53658e+06	1.23235e+06	1.07288e+06	1.04038e+06
	AtRMS-02_contig_1_2382	26214.3	154866	70079.7	340619	430559	555083	396236	337806	150731
	AtRMS-02_contig_1_2383	129958	158103	408001	118223	232150	545735	70022.1	120499	158229
	AtRMS-02_contig_1_2384	97894.2	91790.2	155434	289607	269743	428913	266830	273698	239156
	AtRMS-02_contig_1_2385	160074	219138	275865	323610	216432	335392	351831	290025	331695
	AtRMS-02_contig_1_2386	223898	253289	291767	156129	187538	303738	36680	64417.7	86279.1
	AtRMS-02_contig_1_2387	21657816	23460174	19466802	33733820	33156086	29086884	20808086	20777240	22453274
	AtRMS-02_contig_1_2388	3556981	3.84029e+06	1.66964e+06	7088031	7975690	2.03623e+06	6079662	5.91537e+06	5.33023e+06
	AtRMS-02_contig_1_2389	607607	638272	480873	702745	635588	549702	527875	678227	588265
	AtRMS-02_contig_1_239	2.66476e+06	3.1328e+06	3.24058e+06	3.72647e+06	4007750	3.27551e+06	2.7334e+06	2369887	2.71842e+06
	AtRMS-02_contig_1_2390	1.94832e+06	1.65742e+06	1.76177e+06	917148	1236756	1.0621e+06	1.56007e+06	1930736	1.44486e+06
	AtRMS-02_contig_1_2391	1.34843e+06	1.2226e+06	1.16574e+06	962932	853351	760912	1376565	1.47837e+06	1.27593e+06
	AtRMS-02_contig_1_2392	1049307	1.33444e+06	1289047	2.64939e+06	2.18213e+06	2.56114e+06	1.58403e+06	1.50359e+06	1.49863e+06
	AtRMS-02_contig_1_2393	1.89133e+06	2.32361e+06	2402863	1.8615e+06	1.89128e+06	1.87705e+06	1.77109e+06	2.04609e+06	1.7339e+06
	AtRMS-02_contig_1_2394	207173	341064	378466	748010	760105	748632	255352	278311	277863
	AtRMS-02_contig_1_2395	4218457	4625900	3922437	7.06039e+06	7.90199e+06	7.19411e+06	4.00241e+06	3.97147e+06	4.07823e+06
	AtRMS-02_contig_1_2396	64015.1	63882.7	30310.8	364046	255952	271384	68055.2	54986	23262.9
	AtRMS-02_contig_1_2397	431287	834637	671750	2.18948e+06	2.24102e+06	2.34807e+06	482036	384298	370809
	AtRMS-02_contig_1_2398	488202	672751	528133	758361	755102	681347	307469	270279	317114
	AtRMS-02_contig_1_2399	2153758	2.61025e+06	2717562	1.98264e+06	2.7349e+06	3.12772e+06	1763111	1.70554e+06	1.62417e+06
	AtRMS-02_contig_1_240	211878	221685	207869	64397.5	79941.2	72138.9	199626	221532	244782
	AtRMS-02_contig_1_2400	425135	482123	374937	146755	369611	151549	58342.1	188675	20517.6
	AtRMS-02_contig_1_2401	653860	1247114	594261	184623	216727	211105	372287	1.21618e+06	635395
	AtRMS-02_contig_1_2402	43851	22207.4	58199.6	32302.2	22247.8	65849.3	32608.7	33807.6	0
	AtRMS-02_contig_1_2403	0	0	25517.6	13683	0	0	0	0	0
	AtRMS-02_contig_1_2404	152220	314024	94206.6	79132.3	83586.1	81239.7	144506	196484	263656
	AtRMS-02_contig_1_2405	23929.9	0	48243.7	0	0	86429.1	0	0	0
	AtRMS-02_contig_1_2407	28433.4	43991.7	40075.1	0	657328	0	22532.5	33225.3	24172.7
	AtRMS-02_contig_1_2408	945517	927707	768417	1.48261e+06	1.3524e+06	1.25464e+06	978765	1.05288e+06	978309
	AtRMS-02_contig_1_2409	11722006	12969579	11211272	12782072	15115110	12422334	14992325	13717680	13861797
	AtRMS-02_contig_1_241	1.18925e+06	1.43431e+06	1.19706e+06	1.85537e+06	1.81444e+06	1.818e+06	1.74696e+06	1.6786e+06	1.64521e+06
	AtRMS-02_contig_1_2410	7694351	8574133	8798783	13401099	14567931	14235282	8693046	8458621	11422452
	AtRMS-02_contig_1_2411	854909	988231	906245	1.51302e+06	1.44829e+06	1.58482e+06	981332	1076283	1.06353e+06
	AtRMS-02_contig_1_2412	140024	101585	172359	345577	276545	211765	223103	202143	222125
	AtRMS-02_contig_1_2413	1.30222e+06	1.63831e+06	1.89384e+06	1.81553e+06	1.81194e+06	1.53402e+06	2155764	2.15746e+06	1.84208e+06
	AtRMS-02_contig_1_2414	6.53577e+06	7240379	6856706	8954959	9001652	9140465	8036720	8.22021e+06	7680347
	AtRMS-02_contig_1_2415	2.05877e+06	1801963	1.65413e+06	3.10845e+06	3.10013e+06	3.17426e+06	2125925	2.13113e+06	1970576
	AtRMS-02_contig_1_2416	242845	209818	159042	76898.6	81979.6	112645	217455	231740	169195
	AtRMS-02_contig_1_2417	232371	284989	177858	318184	320038	340079	275034	271040	369522
	AtRMS-02_contig_1_2419	159674	190971	328725	300494	299276	596501	225494	186296	177620
	AtRMS-02_contig_1_242	353740	392438	400320	301644	359242	435128	307075	313112	269161
	AtRMS-02_contig_1_2420	7355147	8717745	6436667	7319938	7259538	6.64372e+06	10396215	10705879	10363595
	AtRMS-02_contig_1_2421	1.54327e+06	1.65767e+06	1.50688e+06	1.27328e+06	1.30287e+06	1.8139e+06	1.60298e+06	1695632	1.44819e+06
	AtRMS-02_contig_1_2422	569890	191635	112610	278707	287587	314697	155691	522996	173768
	AtRMS-02_contig_1_2423	165134	193139	165530	250464	279865	244431	207952	199628	201278
	AtRMS-02_contig_1_2424	898757	902010	1.12717e+06	957228	1.15324e+06	1.09414e+06	999182	1.02426e+06	1.02211e+06
	AtRMS-02_contig_1_2426	115971	31962.7	52819.7	188316	177468	199847	556604	330256	341401
	AtRMS-02_contig_1_2427	55153.4	127273	137444	238998	247939	197352	105588	114587	150140
	AtRMS-02_contig_1_2428	106100	118693	162738	527886	509033	573443	180703	234273	198826
	AtRMS-02_contig_1_2429	590341	566996	609282	293385	304184	431068	840440	927774	819725
	AtRMS-02_contig_1_243	1.63767e+06	1.63086e+06	1.69983e+06	1.74775e+06	2229881	1.89162e+06	1.82586e+06	1.79841e+06	2.06061e+06
	AtRMS-02_contig_1_2430	0	0	10781.2	33302.6	0	9835.37	42092.2	0	0
	AtRMS-02_contig_1_2431	287246	266671	317681	125361	218983	291406	270563	247904	294997
	AtRMS-02_contig_1_2432	46169.9	50045.3	73083	104426	125790	86402.8	144699	143471	219507
	AtRMS-02_contig_1_2433	35674572	37659940	33050258	92095888	92442936	84014896	89679168	84979368	88441288	fatty acid	FadB
	AtRMS-02_contig_1_2434	10542900	11196065	9452297	32202676	34210248	23919926	29871646	30117466	32236080	fatty acid	FadA
	AtRMS-02_contig_1_2436	200780	215673	352929	357367	396281	731126	371276	333940	294670
	AtRMS-02_contig_1_2437	699419	764726	829812	1.33629e+06	1502755	1251398	881016	889684	923045
	AtRMS-02_contig_1_2438	2.684e+06	2.18492e+06	3.1581e+06	2.73727e+06	3.46326e+06	3.25652e+06	3.58733e+06	3595737	4912974
	AtRMS-02_contig_1_244	227319	184736	220626	275540	360890	445069	363651	358986	384039
	AtRMS-02_contig_1_2441	347702	323551	340938	305798	267979	266637	50961.1	68934.6	56526.3
	AtRMS-02_contig_1_2442	112619	170648	211885	1.08932e+06	1.31341e+06	1399248	148206	136894	78900.5
	AtRMS-02_contig_1_2443	7587757	8.0595e+06	7.0936e+06	11349538	11337134	10471717	11549897	12023934	11864927
	AtRMS-02_contig_1_2444	157911	228205	179150	177578	129367	136477	125744	112647	191348
	AtRMS-02_contig_1_2445	165043	314656	205225	1.37792e+06	1.42091e+06	1.0235e+06	0	0	0
	AtRMS-02_contig_1_2446	25946.5	11669.2	12378.3	34564.8	32099.7	36491.5	55208.5	69196.1	61690.4
	AtRMS-02_contig_1_2447	796932	1.01734e+06	786353	1.19301e+06	1312760	1.29197e+06	1.08005e+06	1.13984e+06	1.07864e+06
	AtRMS-02_contig_1_2448	20493.8	324840	0	507578	377909	531224	554177	162978	435404
	AtRMS-02_contig_1_2449	485519	555730	476643	2821844	2.74255e+06	843643	1.8264e+06	1.69588e+06	1513389
	AtRMS-02_contig_1_245	691408	714863	802467	606815	683750	830899	797280	890497	769794
	AtRMS-02_contig_1_2450	59117.6	65150.7	70465.6	38864.7	16118.7	31482.9	90455.6	63654.9	104230
	AtRMS-02_contig_1_2454	50932180	54794292	51006728	53941668	54761508	52376020	49388156	51444008	53067784
	AtRMS-02_contig_1_2455	39981012	44310000	43004528	40997900	42897424	40043080	39946540	41078592	43201440
	AtRMS-02_contig_1_2456	5641559	6.50043e+06	5219123	8400029	9816443	2429866	6.41975e+06	6.48672e+06	6.44371e+06
	AtRMS-02_contig_1_2457	13459174	14838847	13817381	19285060	20224866	11993050	12379203	12854619	11762327
	AtRMS-02_contig_1_2458	8224803	11586496	10129363	25679218	23821742	22868738	12290609	14387277	15889317
	AtRMS-02_contig_1_2459	13557223	13797224	15194508	16066201	16082969	13592300	11302156	11541500	14408794
	AtRMS-02_contig_1_246	116833	167027	166010	244980	241844	289514	133019	125697	111429
	AtRMS-02_contig_1_2460	2.56271e+06	2.62324e+06	2.08142e+06	4002049	3702484	2324984	3.77954e+06	3.50955e+06	3.95378e+06
	AtRMS-02_contig_1_2461	0	0	0	82294.2	103955	105272	0	0	0
	AtRMS-02_contig_1_2462	131996112	143553408	112360608	161269008	154959024	129094808	132025000	129215528	135162112
	AtRMS-02_contig_1_2463	0	45214.8	0	85179.7	76905.7	78914.2	83464.6	137979	140643
	AtRMS-02_contig_1_2464	4.13415e+06	4390141	4251332	3.09265e+06	2.98769e+06	3.60727e+06	2.84335e+06	2823811	2.87033e+06
	AtRMS-02_contig_1_2465	674251	660659	562227	599447	531559	528667	820434	811844	799453
	AtRMS-02_contig_1_2466	152058	117902	101795	110181	109824	59939.1	185860	195011	203621
	AtRMS-02_contig_1_2467	2.50337e+06	2.37642e+06	1.95806e+06	2.63515e+06	3.01915e+06	2.56899e+06	4776709	4675753	4335037
	AtRMS-02_contig_1_2468	313168	479608	354420	1.67544e+06	2901063	3.0283e+06	441246	268706	355713
	AtRMS-02_contig_1_2469	152517	144420	157291	222917	301169	164714	314059	309786	356033
	AtRMS-02_contig_1_247	505719	692278	613525	6682232	6.78855e+06	5.45837e+06	6442608	6853972	6.48399e+06
	AtRMS-02_contig_1_2470	155998	152709	418443	517604	605274	601590	843016	942191	861366
	AtRMS-02_contig_1_2471	3.18096e+06	3153217	3.54652e+06	1.34302e+06	1.92169e+06	871580	3.53926e+06	3.30417e+06	3.72678e+06
	AtRMS-02_contig_1_2472	180037	213399	102893	88714.3	182289	183974	394701	395057	330759
	AtRMS-02_contig_1_2473	137984	117491	220874	310560	262143	278241	253397	232279	240675
	AtRMS-02_contig_1_2474	134757	121206	152914	361293	327966	295646	834172	1.46219e+06	1.62626e+06
	AtRMS-02_contig_1_2475	73242.6	75003.8	158982	15375.7	13713.2	0	100807	117208	53430.2
	AtRMS-02_contig_1_2476	3.24516e+06	3.59636e+06	3318420	1.87964e+06	2313360	2.42747e+06	2.72838e+06	2.84776e+06	2.7092e+06
	AtRMS-02_contig_1_2477	51374	61317.4	90883.1	1.14526e+06	1208459	1130147	568180	536994	574978
	AtRMS-02_contig_1_2478	44531.1	39624.8	26365.7	51291.4	62942.4	18184.8	62538.6	67966.7	20168.3
	AtRMS-02_contig_1_2479	5.66138e+06	6353844	6.11673e+06	4974469	4.77113e+06	3.68722e+06	4771041	4.75258e+06	4564285
	AtRMS-02_contig_1_2480	690247	685383	699570	234363	284471	232443	612316	651817	988106
	AtRMS-02_contig_1_2481	675706	892282	850267	1.06745e+06	1.09312e+06	947364	387855	351649	367449
	AtRMS-02_contig_1_2482	0	6083.13	0	455166	384568	450527	6452.18	19024	5826
	AtRMS-02_contig_1_2483	18262	13101.2	14405.9	682583	532820	568707	11502.1	0	0
	AtRMS-02_contig_1_2484	15735.8	14672.6	18351.8	52992.7	20408.7	52533	77772.2	57152.5	104790
	AtRMS-02_contig_1_2486	321329	352468	414188	11778.4	12741.5	29672.7	31897.6	146140	145611
	AtRMS-02_contig_1_2487	258270	294709	267806	347087	364160	229938	412509	448534	407717
	AtRMS-02_contig_1_2488	43275.1	38429.8	66445.4	136056	177309	175652	101802	98213.8	49994.2
	AtRMS-02_contig_1_2489	4.76714e+06	5907183	6242026	6471428	6312614	5844477	5578951	5.42444e+06	5.45319e+06
	AtRMS-02_contig_1_249	119330	138576	231303	272331	192803	189073	103964	117199	127409
	AtRMS-02_contig_1_2490	173548	257194	342889	187207	198522	142313	303329	450749	409189
	AtRMS-02_contig_1_2492	81434.7	38282	92659.6	19792.4	99806.5	157010	88190.5	130886	156393
	AtRMS-02_contig_1_2493	1.58842e+06	1.6624e+06	1.90107e+06	1.45048e+06	1.52368e+06	1.42523e+06	1.40311e+06	1616345	1.71155e+06
	AtRMS-02_contig_1_2494	0	0	0	0	8498.15	0	0	0	18401.7
	AtRMS-02_contig_1_2495	1497714	1.08187e+06	1.19508e+06	1.68297e+06	1.59097e+06	1.68422e+06	2.08817e+06	2.0364e+06	1.97452e+06
	AtRMS-02_contig_1_2496	91576.5	92540.2	117943	197266	222506	380702	215445	187234	180430
	AtRMS-02_contig_1_2497	254962	316269	352488	303842	387319	420723	351004	323959	313715
	AtRMS-02_contig_1_2498	1.50425e+06	2.92483e+06	2.39977e+06	3518861	3427153	3010563	3.48888e+06	3.44195e+06	2.75043e+06
	AtRMS-02_contig_1_2499	6.79797e+06	7.8586e+06	7106808	13289628	12490841	10715871	6425776	6.29544e+06	6835084
	AtRMS-02_contig_1_250	741665	566074	620115	695535	747422	906947	1.34028e+06	1.35613e+06	1.25889e+06
	AtRMS-02_contig_1_2500	16279652	16628830	19391446	15114169	14529224	14589143	14819332	14744505	15196902
	AtRMS-02_contig_1_2501	1.7095e+06	1589348	1766217	1623769	2.4767e+06	2.07878e+06	1.01433e+06	993471	1.08617e+06
	AtRMS-02_contig_1_2502	1.23611e+06	1.43451e+06	935879	1523738	1.74656e+06	1698029	1.47571e+06	1.34262e+06	1.27821e+06
	AtRMS-02_contig_1_2503	73469.7	54356.2	91083.5	82929.9	88462.9	123238	102470	145356	135092
	AtRMS-02_contig_1_2504	1.16935e+06	2.02557e+06	1.12947e+06	2.71177e+06	2664072	1.75717e+06	1.63472e+06	1701631	1.62225e+06
	AtRMS-02_contig_1_2505	504543	336522	823116	784430	723817	1.92695e+06	184392	119091	109570
	AtRMS-02_contig_1_2506	6.68057e+06	7.27504e+06	7306151	6.38129e+06	6679288	7.22548e+06	6179957	6345744	6.39615e+06
	AtRMS-02_contig_1_2507	114903	92617.2	123238	109259	222138	256343	206583	155060	246748
	AtRMS-02_contig_1_2508	430500	380470	468602	404572	450546	460078	373169	406394	416113
	AtRMS-02_contig_1_2509	5809862	6.41819e+06	4883613	4.50991e+06	4505234	4.15787e+06	5989002	5.69547e+06	5.54154e+06
	AtRMS-02_contig_1_251	102026	101665	99384.5	726612	696720	434895	138244	135486	123788
	AtRMS-02_contig_1_2510	71857.6	85466.1	118117	112407	121292	161888	106244	101040	89235
	AtRMS-02_contig_1_2511	56784	59652.9	39001.7	223500	175068	154161	11930.9	14624.6	15620.5
	AtRMS-02_contig_1_2513	0	0	0	0	0	0	26626.6	26377.3	19099.6
	AtRMS-02_contig_1_2514	1.1124e+06	1178045	751775	1.18542e+06	1.17931e+06	943746	1.15662e+06	1.12177e+06	958671
	AtRMS-02_contig_1_2515	251634	278306	226289	221167	227939	205691	272594	253356	251101
	AtRMS-02_contig_1_2516	692890	734964	679702	477466	406660	466858	642800	696037	588290
	AtRMS-02_contig_1_2517	454427	535277	620121	492230	517699	559354	438931	439432	458221
	AtRMS-02_contig_1_2518	18230.7	21337.7	51755.2	25197.9	29477.6	56873.9	24593.8	0	0
	AtRMS-02_contig_1_2519	7.34629e+06	7365415	8246152	6318670	6254173	5.14567e+06	7813152	7.77949e+06	8.16556e+06
	AtRMS-02_contig_1_252	362335	67135.7	53992.2	286776	232841	197451	83521.6	78567.4	69445.6
	AtRMS-02_contig_1_2521	0	2260.92	30228.9	733436	738344	832986	123134	152818	114956
	AtRMS-02_contig_1_2522	33141.6	47694.6	44167.8	168550	171536	411568	30496.3	31930.7	29647.6
	AtRMS-02_contig_1_2523	0	0	11369.7	24143.7	14435	28633.8	0	0	42172.4
	AtRMS-02_contig_1_2524	0	0	0	19341.6	16635.3	43637.6	0	0	0
	AtRMS-02_contig_1_2525	1.27706e+06	1.22315e+06	1.1249e+06	1.39025e+06	1.44736e+06	1.4524e+06	1382199	1.50704e+06	2.11961e+06
	AtRMS-02_contig_1_2527	0	0	0	20565.9	15156.6	0	0	0	0
	AtRMS-02_contig_1_2528	27509722	29826416	24943768	66059844	66547360	54710956	52331320	54158496	58085480	fatty acid	ACSL
	AtRMS-02_contig_1_2529	2244810	2.3351e+06	2135701	2.67413e+06	3.036e+06	2.71988e+06	2.56408e+06	2.81373e+06	2.62966e+06
	AtRMS-02_contig_1_253	1.23173e+06	1.35276e+06	1.17507e+06	1227711	2.87843e+06	1267495	1.45859e+06	1.48602e+06	1.22599e+06
	AtRMS-02_contig_1_2530	61882.5	26200.8	49788.2	56884.1	60066.6	70441.4	114025	106199	158559
	AtRMS-02_contig_1_2531	34316	29686.8	53386	33326.2	23833.2	57661.7	32207.3	35468.3	32081.1
	AtRMS-02_contig_1_2532	7621.46	0	29043.2	5290.86	0	43392.6	0	0	0
	AtRMS-02_contig_1_2533	161429	142164	134994	262619	306889	365142	475504	378428	334422
	AtRMS-02_contig_1_2535	104559	121743	121245	105262	113095	125245	131036	133940	136805
	AtRMS-02_contig_1_2536	0	0	129011	135325	72937.2	0	23394.5	20651	0
	AtRMS-02_contig_1_2538	54478	56546.1	69864.7	65455	85545.8	104360	102108	104903	80961
	AtRMS-02_contig_1_2539	46417.6	75293.4	78962.6	399777	421420	375507	313167	358832	351428
	AtRMS-02_contig_1_2540	85664.8	61066.4	49224.2	31290.4	33446.1	34410.3	91130.4	120173	102801
	AtRMS-02_contig_1_2542	0	0	0	46552	49510.8	52457.9	0	0	0
	AtRMS-02_contig_1_2543	615809	738326	646043	34524.9	58047.4	65365.3	8705.26	0	0
	AtRMS-02_contig_1_255	78742	82137.2	107539	453982	519210	577209	568532	593070	459750
	AtRMS-02_contig_1_256	0	28956.1	0	118990	29151.4	0	35374.3	45037.2	16425.6
	AtRMS-02_contig_1_257	1.61601e+06	1790606	1865726	2557543	2.7099e+06	2.98e+06	2421153	2513155	2305100
	AtRMS-02_contig_1_258	0	10104.4	6457.19	6229.58	5929.72	0	0	0	5628.18
	AtRMS-02_contig_1_26	3.45154e+06	3724168	4.51635e+06	3442693	3.02769e+06	3.19139e+06	2.62049e+06	2706697	2.67385e+06
	AtRMS-02_contig_1_260	922990	888008	843442	0	0	0	16336.3	17517.9	15816.8
	AtRMS-02_contig_1_262	18525	22438.2	25785.8	1.94149e+06	2021649	2.09905e+06	176807	173313	118295
	AtRMS-02_contig_1_263	6052628	5959570	3.45001e+06	4857402	4.90215e+06	2.47385e+06	5.53234e+06	5.53693e+06	5454209
	AtRMS-02_contig_1_264	89088.9	109755	103801	389702	373682	303457	97315.6	95734.2	84022.2
	AtRMS-02_contig_1_265	77078.8	168319	25082	1348799	1.65585e+06	1.48429e+06	17704.5	23828.4	17049.9
	AtRMS-02_contig_1_266	112806	39625.6	65379.9	9419.35	37067	96937.1	142091	160452	164643
	AtRMS-02_contig_1_267	599009	626431	600114	743090	829212	570632	889261	880652	919191
	AtRMS-02_contig_1_268	86717.9	98822.2	191972	170849	182057	184515	27838.6	14178.4	10040.9
	AtRMS-02_contig_1_269	360457	500860	350115	758813	794728	573243	871378	1.15968e+06	913992
	AtRMS-02_contig_1_27	140907	71616.5	59496.1	1870084	1.76565e+06	2.00524e+06	798060	743845	860758
	AtRMS-02_contig_1_270	7219414	7.03975e+06	8424253	21071776	22929556	17900266	22436462	24392640	24692880
	AtRMS-02_contig_1_271	499798	629004	523086	559659	618535	447126	575848	590640	567257
	AtRMS-02_contig_1_272	1.81473e+06	1572072	1745984	988019	1.38451e+06	1.06464e+06	1.38431e+06	1.5634e+06	1.74048e+06
	AtRMS-02_contig_1_273	2.21038e+06	2.65147e+06	2.02539e+06	2.38716e+06	2.57383e+06	2.32334e+06	2428025	2.32336e+06	1.96993e+06
	AtRMS-02_contig_1_275	0	7808.89	9600952	11562.2	11199.7	0	0	0	0
	AtRMS-02_contig_1_276	39693.6	64436.8	61990.9	29386.7	0	16387.9	0	0	0
	AtRMS-02_contig_1_277	13375.1	12742.2	16753.2	0	0	0	19924.1	13461.1	0
	AtRMS-02_contig_1_278	4.47815e+06	4.16863e+06	4.11582e+06	3.13808e+06	3218416	3.13214e+06	3.50723e+06	3.52946e+06	3975364
	AtRMS-02_contig_1_279	1.7381e+06	1.87133e+06	1.55704e+06	1704977	1.64338e+06	1.85263e+06	2.11832e+06	2196238	2.16657e+06
	AtRMS-02_contig_1_28	0	0	0	19945.5	0	14113	0	0	0
	AtRMS-02_contig_1_280	3.72289e+06	3.79986e+06	3.53695e+06	4543714	4490341	4547077	4.45144e+06	4678082	4.57074e+06
	AtRMS-02_contig_1_281	3.50505e+06	3.51201e+06	3322493	4.76355e+06	4682951	3.92728e+06	4.07016e+06	4.38062e+06	4.28826e+06
	AtRMS-02_contig_1_282	190218	168966	218867	271976	262075	329278	1.25368e+06	273405	222808
	AtRMS-02_contig_1_283	1.47372e+06	1757665	1.30466e+06	2.7556e+06	2.65475e+06	2.85806e+06	2.49111e+06	2499544	2.30931e+06
	AtRMS-02_contig_1_284	11188895	13063387	10193038	13020887	14549332	13727894	12930258	13636148	15111120
	AtRMS-02_contig_1_285	231354	294080	239391	664861	684540	677043	527876	548246	375635
	AtRMS-02_contig_1_286	6137.88	11421.3	54568	29287.8	90758.2	57066.2	35340.3	16718.3	51674.9
	AtRMS-02_contig_1_287	46934	0	22390.2	1.30476e+06	1175389	850018	0	0	0
	AtRMS-02_contig_1_288	24077580	26592416	24866854	3953995	4.03501e+06	3.70545e+06	7.62229e+06	7.00702e+06	6977937
	AtRMS-02_contig_1_289	11542791	12270584	10633184	2700656	2465797	2630110	3.40181e+06	3247544	2.99203e+06
	AtRMS-02_contig_1_29	0	0	0	465740	397521	547116	75193.4	80051.2	161754
	AtRMS-02_contig_1_291	9271355	9244044	7.58145e+06	5502687	5.99549e+06	5675915	5.47165e+06	5361969	4.6298e+06
	AtRMS-02_contig_1_292	40906.5	0	0	20253.4	18446.2	0	0	0	0
	AtRMS-02_contig_1_293	14110498	14657510	14515059	10844138	10555860	10230275	10115703	10162521	10307504
	AtRMS-02_contig_1_294	6.03856e+06	6.82501e+06	4.55094e+06	4723153	4460021	4.0387e+06	4880571	4837427	4416496
	AtRMS-02_contig_1_295	5.68232e+06	6.22932e+06	5012866	6.41774e+06	5.45192e+06	5.9451e+06	4536490	4635582	4856264
	AtRMS-02_contig_1_296	3.2877e+06	3.82941e+06	3296871	3.07854e+06	2913880	2.91545e+06	2194344	2.20635e+06	1.84808e+06
	AtRMS-02_contig_1_297	384297	527437	691636	321721	262603	406284	374834	359457	291849
	AtRMS-02_contig_1_298	2.40517e+06	2.7132e+06	2.65147e+06	7822446	9035142	7.63513e+06	1.87096e+06	1.83688e+06	1.9433e+06
	AtRMS-02_contig_1_299	2.03488e+06	2.01693e+06	2250480	14269712	13941633	16675922	3.57667e+06	3.6096e+06	5008501
	AtRMS-02_contig_1_300	1.94994e+06	1.89937e+06	2.31328e+06	1.75859e+06	1.72031e+06	1.7563e+06	2.25647e+06	2.25622e+06	2.31464e+06
	AtRMS-02_contig_1_301	278649	309398	328218	172360	187046	159484	313622	323174	329680
	AtRMS-02_contig_1_302	924971	1.09776e+06	1.29051e+06	962736	1.07145e+06	1.11474e+06	1.04392e+06	1.10925e+06	1.03851e+06
	AtRMS-02_contig_1_303	450092	438792	188318	274934	287307	308194	570930	349339	403470
	AtRMS-02_contig_1_304	60454.3	71751.8	80381.5	12713	19448.9	47680.2	78327.1	92328.2	107877
	AtRMS-02_contig_1_305	217902	203835	153802	191828	236152	256587	648439	381653	372227
	AtRMS-02_contig_1_306	3504105	4501112	3.65047e+06	10734844	10660664	11665067	15758880	16093891	14565033	ketone	ACS
	AtRMS-02_contig_1_307	23595.7	49767.5	75567.6	227972	214436	239356	0	0	0
	AtRMS-02_contig_1_308	399191	484902	375160	629551	601592	756426	185805	211717	195926
	AtRMS-02_contig_1_309	72122.6	125834	120584	169759	352751	131055	112776	125978	30859.6
	AtRMS-02_contig_1_310	42219.9	112768	93220.4	244346	278778	251295	151736	200566	133768
	AtRMS-02_contig_1_311	11417.2	257545	20080.1	79558.3	10167	12425.3	0	20170.3	0
	AtRMS-02_contig_1_315	216825	199399	445326	107626	93589.6	145368	192964	238049	251589
	AtRMS-02_contig_1_316	16660.1	0	14424.7	21783.8	18818.3	39350.5	0	0	0
	AtRMS-02_contig_1_32	294762	150895	137563	22053.3	13985.3	43493.4	319539	263632	0
	AtRMS-02_contig_1_33	12969367	14899975	12704963	3.10779e+06	3.1141e+06	3.27297e+06	4.33448e+06	4.02936e+06	3.33566e+06
	AtRMS-02_contig_1_331	10074618	11224211	8226505	11205563	10711838	9496696	10381511	10679748	10269957
	AtRMS-02_contig_1_332	4318803	4681359	3.94031e+06	4.09896e+06	4.28996e+06	3.64475e+06	4.67824e+06	4.53825e+06	4.01292e+06
	AtRMS-02_contig_1_333	50274	60141.7	55772.9	19566.7	16807.7	54456.6	80953.5	75040.9	65855.4
	AtRMS-02_contig_1_334	447019	171974	172390	261166	1.07842e+06	1.31441e+06	308191	404104	183419
	AtRMS-02_contig_1_335	267451	375044	304524	770435	799628	681196	257894	272984	306532
	AtRMS-02_contig_1_336	2.74936e+06	4640651	1.80952e+06	6.82508e+06	6593915	3.87729e+06	5.25711e+06	4301303	3.60851e+06
	AtRMS-02_contig_1_337	5191998	4927562	3.96317e+06	5.43959e+06	5.49859e+06	4592820	5580518	6020211	5.73767e+06
	AtRMS-02_contig_1_338	2.50702e+06	3.39023e+06	1.79767e+06	3724476	3.66122e+06	3725236	3670762	3621339	3.07297e+06
	AtRMS-02_contig_1_339	112640	46367	81368.3	217389	203357	156605	180268	252182	231891
	AtRMS-02_contig_1_34	272202	256698	224413	597714	667242	513257	801363	769576	722152
	AtRMS-02_contig_1_340	0	0	0	0	0	0	0	0	0
	AtRMS-02_contig_1_341	0	0	4864.43	0	0	0	0	0	0
	AtRMS-02_contig_1_345	25252344	27150104	27538272	30997192	30450274	25811992	19568712	19478246	21321264
	AtRMS-02_contig_1_347	2.18761e+06	2.46976e+06	1.96019e+06	2.67427e+06	2948470	2.69637e+06	2.22886e+06	2313581	2138707
	AtRMS-02_contig_1_348	223641	340295	321970	419772	474919	403080	431332	410338	375747
	AtRMS-02_contig_1_349	0	0	0	31062.9	59724.1	36004.9	23609.8	24102.4	24223.8
	AtRMS-02_contig_1_35	173225	185282	364875	370015	396328	691741	305453	357518	256548
	AtRMS-02_contig_1_352	9647249	9250679	8542388	7.67915e+06	7.99861e+06	6651741	6616227	7123884	7788426
	AtRMS-02_contig_1_353	88354.1	99111.4	165868	69382.5	70246.2	40944.9	108285	99284.6	103643
	AtRMS-02_contig_1_354	201431	194793	188385	663732	699473	565972	535572	511663	464727
	AtRMS-02_contig_1_355	2.06974e+06	1.8961e+06	1.51475e+06	1.53223e+06	1.65469e+06	1.73543e+06	1.8783e+06	2.00715e+06	1647359
	AtRMS-02_contig_1_356	1.52562e+06	2.20569e+06	1.34593e+06	1758361	2.04403e+06	2256235	1.50753e+06	1.61713e+06	1.29747e+06
	AtRMS-02_contig_1_357	859705	902958	600244	2.15288e+06	1.73491e+06	1.73862e+06	1.40801e+06	1.52148e+06	1.08189e+06
	AtRMS-02_contig_1_358	13280	0	0	0	0	64590	18695.5	18038.2	14504.3
	AtRMS-02_contig_1_359	0	0	0	887441	809056	287220	82750.2	71900.5	72001.2
	AtRMS-02_contig_1_36	3.91724e+06	4369181	3877025	7783413	8517016	6465245	6303433	6.75549e+06	7.14812e+06
	AtRMS-02_contig_1_360	14908905	16357278	15151980	19039982	19078902	17688788	14248347	14221940	15189768
	AtRMS-02_contig_1_361	558263	614516	657051	859977	610508	937297	503223	560452	535998
	AtRMS-02_contig_1_362	9750938	9762907	8951061	6799019	6618899	6.13388e+06	6782015	7.0749e+06	8.00018e+06
	AtRMS-02_contig_1_364	9222759	10387830	9333437	8105605	8681509	8930962	9269040	9462166	9651612
	AtRMS-02_contig_1_365	36859.8	29221.3	35358.8	54713.4	0	28743.4	29505.1	34406.8	34530.3
	AtRMS-02_contig_1_367	5559368	6418800	4817862	8268045	8801679	6.96148e+06	5627327	5.59217e+06	5633148
	AtRMS-02_contig_1_368	12266181	13643567	10825190	12282859	10689293	10977577	10706828	10800172	10641366
	AtRMS-02_contig_1_369	7.63366e+06	8226391	8440721	9764051	9595951	9469751	7949232	8156591	7772152
	AtRMS-02_contig_1_37	170368	154705	150108	235903	246790	232695	213108	220888	253326
	AtRMS-02_contig_1_370	412410	335902	465834	329932	339218	327381	482731	427549	442525
	AtRMS-02_contig_1_371	3.29632e+06	2789906	3.08612e+06	2.9628e+06	3.07552e+06	2762115	2.71687e+06	2.87391e+06	3.49226e+06
	AtRMS-02_contig_1_372	0	0	0	0	0	0	0	0	0
	AtRMS-02_contig_1_373	1.25896e+06	1.38027e+06	1.8895e+06	2446775	2.38547e+06	3.14326e+06	1.36854e+06	1.34352e+06	1.6445e+06
	AtRMS-02_contig_1_374	533761	518289	479619	883330	894138	766445	734499	762521	753830
	AtRMS-02_contig_1_375	17720	0	0	56583.3	0	12656	22573.9	46262.1	11100.2
	AtRMS-02_contig_1_376	876364	790770	1.9112e+06	982775	1.09605e+06	1.28929e+06	1.32354e+06	1.46677e+06	1.3048e+06
	AtRMS-02_contig_1_377	569666	593716	533863	893810	784901	770027	725820	693995	602395
	AtRMS-02_contig_1_378	1.49506e+06	1.71628e+06	1.42999e+06	2206115	2.24269e+06	2.08216e+06	2.2916e+06	2.28866e+06	2.08639e+06
	AtRMS-02_contig_1_379	119436	112369	84036.6	50190.7	87308.9	210431	24790.2	22537.2	86301.9
	AtRMS-02_contig_1_38	30285.9	30219.5	30838.3	21616.9	24357.3	25986.5	37083.1	43439.8	41667.7
	AtRMS-02_contig_1_380	416822	434014	461116	333170	356981	388683	474961	480213	351479
	AtRMS-02_contig_1_381	2207655	2.44048e+06	2.46114e+06	2.39817e+06	2.36029e+06	2.75716e+06	4193019	3.68009e+06	4.07324e+06
	AtRMS-02_contig_1_382	4.21614e+06	3.20783e+06	3.50975e+06	10382105	10590625	9654266	9608605	10634101	10858675
	AtRMS-02_contig_1_383	1.44891e+06	1.17429e+06	1.48294e+06	4611410	5642379	3.73272e+06	4.183e+06	4.19502e+06	5.1605e+06
	AtRMS-02_contig_1_384	1.71067e+06	1.67065e+06	1.66274e+06	2.99519e+06	3.75616e+06	3.13932e+06	4512076	5.33746e+06	5307888
	AtRMS-02_contig_1_385	3645445	2.63299e+06	3085183	6.73327e+06	7.69315e+06	5.33854e+06	6.51762e+06	7.35631e+06	7047242
	AtRMS-02_contig_1_386	3211091	3.21898e+06	3046223	19583540	19535504	20744212	2.80503e+06	2.93488e+06	2.89053e+06
	AtRMS-02_contig_1_387	819604	846866	960119	1.04783e+06	1127499	934261	1.13051e+06	1.18001e+06	1.21005e+06
	AtRMS-02_contig_1_388	1.37778e+06	1.38203e+06	1.70022e+06	1.31502e+06	1.2177e+06	1.4131e+06	1.64902e+06	1.33984e+06	1786341
	AtRMS-02_contig_1_389	657564	640965	798007	528317	645574	551999	738796	746427	854186
	AtRMS-02_contig_1_39	318135	369118	362600	421073	462046	478142	291836	336164	292475
	AtRMS-02_contig_1_390	27397744	30613184	28320088	13379937	13830243	13628560	18642638	18841340	18573650
	AtRMS-02_contig_1_391	10870447	11850436	10334714	6.13116e+06	6.08664e+06	5.86491e+06	7.48752e+06	7456861	7.60864e+06
	AtRMS-02_contig_1_392	4872213	4207373	4461121	4209859	5.89032e+06	1.96278e+06	11079937	11744369	11262388
	AtRMS-02_contig_1_393	654723	513151	588144	604126	675179	670996	1.37262e+06	1.2913e+06	1.34379e+06
	AtRMS-02_contig_1_394	275228	328472	261662	537766	482357	381811	736696	701491	632170
	AtRMS-02_contig_1_395	236544	49428	86487.6	1.22948e+06	1.14117e+06	1.88847e+06	532643	464901	514394
	AtRMS-02_contig_1_396	33365.4	55600.6	15531.5	0	28005.3	0	24062.3	36950	23383.8
	AtRMS-02_contig_1_397	27580.7	71808.8	82415.5	273291	331903	406199	98355	124774	155099
	AtRMS-02_contig_1_4	545929	700353	1.01164e+06	537270	592926	831504	413348	513944	501976
	AtRMS-02_contig_1_40	3911304	4796753	5.18792e+06	3.15456e+06	2835025	3.29654e+06	3.50988e+06	3.44221e+06	3.49445e+06
	AtRMS-02_contig_1_400	97363.8	146836	139751	217978	215227	102940	127458	112120	134650
	AtRMS-02_contig_1_401	0	0	0	0	0	0	0	0	0
	AtRMS-02_contig_1_402	203720	207759	238043	389821	422650	245645	249653	281303	212705
	AtRMS-02_contig_1_408	15880.9	17092.2	64279.1	0	0	29122.8	40180.7	12619.5	16480.1
	AtRMS-02_contig_1_409	0	9880.9	13329.5	0	22172.4	18446.3	0	0	8969.45
	AtRMS-02_contig_1_41	139151	143391	186517	166859	114137	169836	135778	208246	260790
	AtRMS-02_contig_1_410	37735104	34995892	35127360	107492528	95524400	86556504	49490564	51475364	53105740
	AtRMS-02_contig_1_415	39106.7	27062.4	0	49528	68103.1	45230.9	26054.8	37857.7	33325.4
	AtRMS-02_contig_1_416	0	20061.3	0	0	0	25127.7	60344.5	29695.6	8915.54
	AtRMS-02_contig_1_418	285836	326615	281483	173493	120406	118532	280645	302155	250516
	AtRMS-02_contig_1_419	188152	208222	298917	247007	222284	326099	78070.7	145930	134019
	AtRMS-02_contig_1_42	521555	478684	491499	4443328	4.93802e+06	5624230	399187	430594	430847
	AtRMS-02_contig_1_420	0	0	0	0	0	0	0	18412.1	0
	AtRMS-02_contig_1_421	0	0	0	14890.1	15720.8	0	0	3799.68	0
	AtRMS-02_contig_1_422	1.14482e+06	1.65996e+06	1.45416e+06	1134980	1.08432e+06	1.07149e+06	1.10613e+06	1.18753e+06	904043
	AtRMS-02_contig_1_424	600962	588648	745290	487571	548821	576598	396669	424063	613110
	AtRMS-02_contig_1_425	3647017	4096239	3.52983e+06	2982845	2909125	2.99461e+06	3.40651e+06	3733764	3833875
	AtRMS-02_contig_1_426	767327	914533	1.21076e+06	1569389	1.72024e+06	1.81635e+06	1.14691e+06	1.00717e+06	942247
	AtRMS-02_contig_1_427	1.12529e+06	767883	848492	879556	1.25633e+06	1.14992e+06	1.22293e+06	1.36436e+06	1.25722e+06
	AtRMS-02_contig_1_428	2116688	2.58868e+06	2.54609e+06	1.78558e+06	2.12146e+06	2424780	1.93119e+06	1.83796e+06	1.77406e+06
	AtRMS-02_contig_1_429	149943	119717	82925.8	596566	631690	570571	426808	495210	452707
	AtRMS-02_contig_1_430	476419	491498	437088	1.73102e+06	1.51714e+06	1.63198e+06	946820	925001	945564
	AtRMS-02_contig_1_431	672775	710315	622694	2959544	3.06254e+06	2.69249e+06	1.73061e+06	1.72761e+06	1.77979e+06
	AtRMS-02_contig_1_432	783947	692997	686955	2142012	2.24454e+06	1667266	1.85937e+06	1.94696e+06	1.77064e+06
	AtRMS-02_contig_1_433	13669439	11680424	12467682	37695176	39875648	40591384	13161342	12845467	13396893
	AtRMS-02_contig_1_434	276040	247128	244828	684989	679531	546458	728734	739503	822521
	AtRMS-02_contig_1_435	1.05567e+06	791238	897846	1675376	1.63842e+06	1.59464e+06	1.75508e+06	1754909	1.71717e+06
	AtRMS-02_contig_1_436	9210378	9062646	9610250	10280208	10852137	10561136	8366471	8.15204e+06	8491627
	AtRMS-02_contig_1_437	1254123	1.48513e+06	1.45847e+06	1183976	1.52728e+06	1.30338e+06	1196060	1.34963e+06	1.36609e+06
	AtRMS-02_contig_1_438	103697	86369.8	85118.3	73858.7	89226.7	66164.7	257388	149266	145425
	AtRMS-02_contig_1_439	10743367	12225776	9708582	14281891	15202801	16079625	13863421	13103099	12729335
	AtRMS-02_contig_1_44	2.67818e+06	2.8892e+06	2.85485e+06	7.00287e+06	6.49189e+06	6.93971e+06	4.41062e+06	5.13933e+06	5283693
	AtRMS-02_contig_1_440	371647	275516	144386	66334576	61018968	53163228	187593	146126	291735
	AtRMS-02_contig_1_441	51097.8	7172.81	5267.94	36298760	32540094	29921576	118209	75491	144231
	AtRMS-02_contig_1_442	354070	117931	112900	1.68733e+06	1.87532e+06	1.82433e+06	1.12009e+06	988052	1.10272e+06
	AtRMS-02_contig_1_443	137534	166766	158866	164590	573266	297015	227652	306233	236136
	AtRMS-02_contig_1_444	17275	23463.4	65406.9	242885	177540	206524	46409.7	47172	54537.8
	AtRMS-02_contig_1_446	13669994	15337348	10524475	20613272	20262022	18142736	13866236	15626933	16075681
	AtRMS-02_contig_1_447	3.60146e+06	3.93912e+06	2.93194e+06	4.05434e+06	3.88054e+06	3.61484e+06	3.68657e+06	3736378	3322346
	AtRMS-02_contig_1_448	410845	334902	352044	1.1212e+06	1.22701e+06	764982	711643	734362	3534932
	AtRMS-02_contig_1_45	590973	628533	694492	2.15837e+06	2.02763e+06	1.17393e+06	712241	865944	777224
	AtRMS-02_contig_1_451	160915	228371	89612.3	3.25476e+06	2865185	2.64924e+06	1972457	1729802	1.41467e+06
	AtRMS-02_contig_1_452	32818	30921.2	98884.9	86380.6	94609.2	169948	152292	160438	149485
	AtRMS-02_contig_1_453	1771702	2222047	1.72638e+06	2.05008e+06	2.28966e+06	1.77292e+06	1.95137e+06	1.95335e+06	1.81471e+06
	AtRMS-02_contig_1_454	38807.5	36827.6	47382.2	10852.4	11410.2	12014.2	25510.7	23769.9	33344.8
	AtRMS-02_contig_1_455	0	0	0	77124.7	78211.9	29228.4	37443.9	0	0
	AtRMS-02_contig_1_456	0	0	0	19162.1	0	20144.2	0	0	0
	AtRMS-02_contig_1_457	109706	171574	192111	90668.7	135423	34644.8	20791	17014	38649.9
	AtRMS-02_contig_1_459	31653.2	117706	26455.3	1.01785e+06	937255	821968	930695	853743	416603
	AtRMS-02_contig_1_46	626149	621074	747161	589316	642817	689074	1.0468e+06	981161	1.02753e+06
	AtRMS-02_contig_1_460	140269	102883	114191	157458	180861	93871.4	261035	232039	199122
	AtRMS-02_contig_1_461	134165	162404	98215.7	95068.7	62266.5	48706.5	204050	192113	177416
	AtRMS-02_contig_1_462	1.78892e+06	1790611	1663387	2.30966e+06	2.37552e+06	2.23346e+06	2.06167e+06	1.9477e+06	1.99872e+06
	AtRMS-02_contig_1_465	202344	195864	174148	192907	194247	166839	247250	295574	235549
	AtRMS-02_contig_1_466	572351	610092	413958	548824	491496	788423	309364	313092	221989
	AtRMS-02_contig_1_467	508429	499310	795758	729948	747948	936166	596712	690702	684477
	AtRMS-02_contig_1_468	0	0	0	26412.3	0	18672.3	0	0	0
	AtRMS-02_contig_1_470	9661762	10892568	8184571	34094916	34400720	28758356	33338144	32650172	31425782
	AtRMS-02_contig_1_471	1.11612e+06	892712	862673	9121830	9790662	9210004	963547	966542	931438
	AtRMS-02_contig_1_472	870034	899074	936315	707078	633938	847431	870856	734933	940177
	AtRMS-02_contig_1_474	870945	1.159e+06	1.00169e+06	731845	812141	707322	871874	853786	823230
	AtRMS-02_contig_1_475	825280	936282	756229	455660	420391	397071	507927	571050	509194
	AtRMS-02_contig_1_476	641297	806479	591781	562509	573243	562438	522093	447807	404360
	AtRMS-02_contig_1_477	842096	956733	1.17688e+06	1.02558e+06	1.0528e+06	1.42787e+06	1.13915e+06	1.02377e+06	1135569
	AtRMS-02_contig_1_478	2.22986e+06	2437357	1.66146e+06	1997776	1.77661e+06	1.83675e+06	2.32553e+06	2.45379e+06	2.10793e+06
	AtRMS-02_contig_1_479	2.19439e+06	2.21366e+06	1691507	3540533	3.53136e+06	3.30277e+06	3.18737e+06	3.17054e+06	3.0562e+06
	AtRMS-02_contig_1_48	231309	235043	203958	2.87673e+06	3012064	4052379	1.02173e+06	995597	1.00705e+06
	AtRMS-02_contig_1_480	2.65642e+06	3.06185e+06	2863895	2862260	3.11391e+06	2.505e+06	126839	220778	228315
	AtRMS-02_contig_1_481	923991	881685	870675	1.99844e+06	2276603	2.54525e+06	1.5595e+06	1.78951e+06	1649741
	AtRMS-02_contig_1_482	206544	206796	233281	388806	406308	578743	455995	484218	455693
	AtRMS-02_contig_1_483	3.65969e+06	2.06363e+06	2216937	4.15638e+06	4275087	3.25613e+06	3.36767e+06	3.57426e+06	3967643
	AtRMS-02_contig_1_484	9176878	10588012	9654786	13413544	14973341	5803384	12638230	12459660	12522413
	AtRMS-02_contig_1_485	73750.4	63367.3	78500.2	332402	273932	235197	156317	176046	163456
	AtRMS-02_contig_1_487	1.00883e+06	835279	1.04433e+06	471151	467757	543266	775683	719587	735083
	AtRMS-02_contig_1_488	49947.8	0	41017	41894.1	29145.3	12491.1	37035.4	60730.3	46927.6
	AtRMS-02_contig_1_489	65314.6	55700.3	66623.4	55907.7	0	0	105025	76724.6	102290
	AtRMS-02_contig_1_49	6817807	6.52904e+06	6025933	2.14773e+06	2.23167e+06	1.94516e+06	2.50298e+06	2.62876e+06	2757986
	AtRMS-02_contig_1_490	0	0	0	0	11837.8	16419	0	0	0
	AtRMS-02_contig_1_491	668376	707893	690911	683443	744172	693171	966341	1.01127e+06	709081
	AtRMS-02_contig_1_492	359130	96528.7	245595	21193.5	18557.8	44028.1	113119	96508.2	92789.2
	AtRMS-02_contig_1_493	4591625	4682972	4250031	4.19131e+06	4.09028e+06	4.04044e+06	4993313	4.98579e+06	4.51967e+06
	AtRMS-02_contig_1_494	380866	464310	421163	949988	1.18051e+06	1.01915e+06	918063	1.00347e+06	884525
	AtRMS-02_contig_1_495	12105.6	0	0	0	8523.08	41777.3	10679.3	12767.7	0
	AtRMS-02_contig_1_496	68791.8	219929	27980.1	344721	344906	297928	532230	419216	203972
	AtRMS-02_contig_1_497	877752	832891	919638	647720	652905	666309	1.01673e+06	978095	953510
	AtRMS-02_contig_1_498	114639	209196	186868	228959	236267	333083	197472	180007	213226
	AtRMS-02_contig_1_499	6.74623e+06	7.69508e+06	7383024	5421693	4.96157e+06	5019565	3.84549e+06	4.00064e+06	4123402
	AtRMS-02_contig_1_5	8.31425e+06	8786208	7885337	18414346	17560340	19428648	5831876	6.03662e+06	6.13358e+06
	AtRMS-02_contig_1_50	0	0	27248.1	0	0	0	0	0	0
	AtRMS-02_contig_1_500	3477679	3.72574e+06	3.73187e+06	5.34604e+06	4.49039e+06	5074338	3.59024e+06	3.24762e+06	2966363
	AtRMS-02_contig_1_501	840796	881703	645921	583152	565273	685756	1.10614e+06	1.14271e+06	864008
	AtRMS-02_contig_1_502	100378	109136	121954	58355.4	62736	152307	210916	252917	151132
	AtRMS-02_contig_1_504	17688726	17958296	14732927	24325318	22507316	18117402	16451026	16994862	18065522
	AtRMS-02_contig_1_505	16585440	17266028	18436742	17184528	19207210	19411366	19736054	19650094	19941052
	AtRMS-02_contig_1_506	11465688	14804160	8564795	24593408	25899906	23712460	12628436	12207168	12229859
	AtRMS-02_contig_1_507	6.77058e+06	7.46932e+06	8891627	10089065	9490890	10594086	6.40842e+06	7.09695e+06	8.1123e+06
	AtRMS-02_contig_1_508	23154654	24326350	22217832	21574200	23954766	21852544	26638028	28230376	26017106
	AtRMS-02_contig_1_509	1.94652e+06	2.77599e+06	1260691	6.4414e+06	7215139	6.21051e+06	4218876	3.39217e+06	3.14806e+06
	AtRMS-02_contig_1_51	4759303	5479180	4.92138e+06	8345292	8.33991e+06	8.16636e+06	6553598	6451395	5.87163e+06
	AtRMS-02_contig_1_510	8739652	11484450	5850158	13106500	13231382	9157892	10921205	11159729	9829799
	AtRMS-02_contig_1_511	24490902	23902274	20800180	30288436	30582916	22780134	24128652	21219402	25237788
	AtRMS-02_contig_1_512	8550059	9614022	9948625	4884323	6022167	6.60357e+06	7.5924e+06	7.53918e+06	8993230
	AtRMS-02_contig_1_513	3.08279e+06	3.06396e+06	3527268	1.7786e+06	2.46618e+06	1.00934e+06	2489690	2.74779e+06	3194468
	AtRMS-02_contig_1_514	1.99257e+06	2.16221e+06	2.02952e+06	4.16414e+06	4.26106e+06	4.10111e+06	2576368	2.42937e+06	2.63708e+06
	AtRMS-02_contig_1_515	17433044	18813846	17753928	27254252	28315634	18334074	15862180	14596512	15486986
	AtRMS-02_contig_1_516	9173302	12485385	7.09345e+06	11790125	14026028	13101677	13060875	11744115	10697552
	AtRMS-02_contig_1_517	20193006	20937016	17575604	26191370	26155234	21077752	14989087	15052438	15945247
	AtRMS-02_contig_1_518	13662407	13293169	9523049	12784099	12593101	6715581	11300092	11336591	12118931
	AtRMS-02_contig_1_519	6.59121e+06	7063118	9735554	15517506	15627495	12646476	8760846	8443772	10769893
	AtRMS-02_contig_1_52	491690	354861	385869	378395	340843	284294	606267	621107	615080
	AtRMS-02_contig_1_520	13562539	14356367	13123994	23348660	24566826	15267409	13755590	13940324	17287786
	AtRMS-02_contig_1_521	9586963	8240207	7.02634e+06	10344579	8887173	6.65228e+06	10376084	10598611	11041941
	AtRMS-02_contig_1_522	18739114	21486424	19638834	28325996	28653026	22238186	21755266	21575006	20552180
	AtRMS-02_contig_1_523	3162876	3.20721e+06	2941180	3599694	4068799	3.69992e+06	2.50964e+06	2.60141e+06	2.472e+06
	AtRMS-02_contig_1_524	10933169	12525342	14728228	14616188	15750662	15170012	12548805	13691123	14327559
	AtRMS-02_contig_1_525	384401	355496	319046	953168	921681	551398	670968	681074	642748
	AtRMS-02_contig_1_526	315211	255406	419039	1.14467e+06	1.30264e+06	1.01974e+06	0	24648.1	0
	AtRMS-02_contig_1_527	8935315	9472876	9258013	7.55378e+06	9311248	6.34756e+06	10478525	10779172	12885712
	AtRMS-02_contig_1_528	8628906	10204198	8.07771e+06	14486172	14722647	9999138	9599378	9827878	8986840
	AtRMS-02_contig_1_529	12655130	14810841	12580906	15471456	19046474	11774254	16056562	16479663	16857186
	AtRMS-02_contig_1_53	274587	356221	247283	2.72196e+06	2.70323e+06	2213727	1.4518e+06	1.51641e+06	1.22479e+06
	AtRMS-02_contig_1_530	10396027	15843690	11918593	25208182	23098430	18505814	15416500	15955164	15087912
	AtRMS-02_contig_1_531	4965317	5569132	3.21689e+06	7424778	7.69921e+06	4376896	6170549	5.89004e+06	5201908
	AtRMS-02_contig_1_532	267236	391676	332964	12589597	14775132	14165746	5204189	5.88402e+06	6.63424e+06	alkane	AlmA
	AtRMS-02_contig_1_536	109680	244102	218935	160496	105441	141488	67937	86404.3	71155.3
	AtRMS-02_contig_1_537	17868.3	0	0	41700.5	92922.7	0	0	0	0
	AtRMS-02_contig_1_538	138589	122727	59651	18424234	18424304	18739692	1.40926e+06	1.68491e+06	1.66145e+06
	AtRMS-02_contig_1_54	1.1679e+06	1.28429e+06	999564	617505	651065	743893	1.36497e+06	1241544	1.09914e+06
	AtRMS-02_contig_1_540	0	7819.29	8742.5	1.59727e+06	1.34163e+06	1.91379e+06	1.36475e+06	1.18628e+06	1.57949e+06
	AtRMS-02_contig_1_542	0	0	6797.01	103368	97605.4	113988	0	15934.4	0
	AtRMS-02_contig_1_544	4973217	4.93847e+06	5.09481e+06	5208080	5579651	5555110	5.25014e+06	5182856	5142428
	AtRMS-02_contig_1_545	3.96861e+06	4.61277e+06	4613470	1.71674e+06	2.76308e+06	2.82961e+06	5.52491e+06	5427649	5.26302e+06
	AtRMS-02_contig_1_546	567256	646281	609838	731675	763783	766357	462333	580385	536848
	AtRMS-02_contig_1_547	1.3245e+06	1.56382e+06	1.52225e+06	980853	987833	996306	1.00507e+06	995952	1.00348e+06
	AtRMS-02_contig_1_548	671056	671408	648652	555145	632249	566039	1.13668e+06	1.02316e+06	866892
	AtRMS-02_contig_1_549	641196	673953	663961	2.8831e+06	3.26296e+06	2.1742e+06	2349321	1.85689e+06	1.93359e+06
	AtRMS-02_contig_1_55	992283	892452	1.0551e+06	963897	976716	935911	872206	864443	1.00591e+06
	AtRMS-02_contig_1_550	23760.9	22751.3	17274.8	81853	64599.8	87096.9	36883.2	73441.9	30049.9
	AtRMS-02_contig_1_551	994840	1.09975e+06	850841	643306	757308	942228	1.43746e+06	1.29376e+06	1.31399e+06
	AtRMS-02_contig_1_552	819071	858453	917226	1.21495e+06	1.2953e+06	1386989	872720	685823	764900
	AtRMS-02_contig_1_554	78438.4	23761.3	157927	20018	25243.5	232037	119776	120363	75599.9
	AtRMS-02_contig_1_555	465629	353865	378998	572569	567022	455032	115538	314285	312753
	AtRMS-02_contig_1_560	804706	683739	683077	628789	657387	383450	797815	811511	823501
	AtRMS-02_contig_1_561	0	0	0	0	0	0	31755.2	24341.8	21426.4
	AtRMS-02_contig_1_562	121250	122261	185417	1.16846e+06	963688	921210	0	0	8333.84
	AtRMS-02_contig_1_563	982485	1.01402e+06	987069	1.11451e+06	1096350	878680	838713	764290	904618
	AtRMS-02_contig_1_564	1394791	1.41232e+06	1.35492e+06	1097856	1.09021e+06	1.0767e+06	1563795	1.67375e+06	1.57797e+06
	AtRMS-02_contig_1_565	9761582	11404118	11615434	20520216	20141438	18196880	16266574	16575630	16231062
	AtRMS-02_contig_1_566	664140	678234	501816	716952	774816	835544	970075	1.03178e+06	728412
	AtRMS-02_contig_1_567	1.35842e+06	1.32309e+06	998026	1.89558e+06	1.8661e+06	1.8243e+06	1883443	1849806	1.22998e+06
	AtRMS-02_contig_1_568	2.96457e+06	3132833	3927711	34528092	38927432	32757606	3242814	3.39427e+06	3049687
	AtRMS-02_contig_1_569	484549	692643	707472	10233753	11178130	11938478	854326	852198	766301
	AtRMS-02_contig_1_57	0	5267.19	10556.2	0	3070.69	0	5648.5	5821.78	8309.7
	AtRMS-02_contig_1_570	1.36179e+06	1.21336e+06	1.48482e+06	7.0093e+06	7655825	6.28272e+06	282889	349978	354493
	AtRMS-02_contig_1_571	33723240	34568348	35817528	40882568	41775720	40371820	34281888	35386220	37221356
	AtRMS-02_contig_1_572	3.5638e+06	4.07124e+06	3.4008e+06	3.79049e+06	3.09164e+06	5.63056e+06	2844815	2.91616e+06	2889472
	AtRMS-02_contig_1_573	3.87399e+06	3.95726e+06	3653635	4759573	4.32737e+06	3.62773e+06	3.14427e+06	3163435	3.14218e+06
	AtRMS-02_contig_1_574	0	0	0	4.48666e+06	4773246	5.53939e+06	347321	381776	371801
	AtRMS-02_contig_1_575	14010623	13202666	13072861	11273266	11195923	9210772	8.34612e+06	8123340	8.34038e+06
	AtRMS-02_contig_1_576	87655.3	22582.7	117990	12394.3	434908	18016.2	24101.5	200314	232519
	AtRMS-02_contig_1_577	16921748	17885972	14409646	21859298	23916694	19918658	21451932	22792722	22496832
	AtRMS-02_contig_1_578	9047888	10357298	8323811	14805096	14424397	13169720	8966005	9088929	9260223
	AtRMS-02_contig_1_579	39293.2	91656	73234.1	564157	502735	504810	284586	276330	306908
	AtRMS-02_contig_1_58	7.80308e+06	8240314	7.64813e+06	8994648	9728368	8.13036e+06	10292799	9998630	9289281
	AtRMS-02_contig_1_580	5.47008e+06	6.30468e+06	6115365	6363755	6.20625e+06	6.61352e+06	5.52879e+06	5.61028e+06	5.33344e+06
	AtRMS-02_contig_1_581	3.36616e+06	3.69121e+06	3.2275e+06	2.50259e+06	821829	2959597	3.51887e+06	3.31472e+06	308835
	AtRMS-02_contig_1_582	165849	137769	160125	502369	581685	687296	464624	470302	366656
	AtRMS-02_contig_1_585	1.3493e+06	1545749	1.2007e+06	1.51812e+06	1.2476e+06	1568044	1.39162e+06	1.48663e+06	1.33998e+06
	AtRMS-02_contig_1_586	4274039	4746216	4913585	11751811	11552473	11537740	4.28556e+06	4.51425e+06	4507801
	AtRMS-02_contig_1_587	272061	242527	242543	568905	582159	628773	404106	409254	367812
	AtRMS-02_contig_1_589	3.21242e+06	3.31246e+06	3170766	3.04734e+06	3391963	2.88325e+06	3.02865e+06	3.13372e+06	3.02409e+06
	AtRMS-02_contig_1_590	739970	712414	844910	382101	542233	699146	698214	636880	744540
	AtRMS-02_contig_1_591	764602	631036	745151	1349450	1.35911e+06	1085039	1.41687e+06	1.50702e+06	1.4796e+06
	AtRMS-02_contig_1_592	58524	131412	111283	171468	102742	131254	141755	79923.8	78657.5
	AtRMS-02_contig_1_593	291857	281333	370882	149333	159361	87359.9	222919	248050	310817
	AtRMS-02_contig_1_594	184644	166468	458399	804577	1.06635e+06	273540	623954	680678	391932
	AtRMS-02_contig_1_595	0	0	0	10881.5	0	0	0	0	0
	AtRMS-02_contig_1_598	688741	805338	827573	24120880	24164728	22486738	21464210	22207582	22201274
	AtRMS-02_contig_1_599	0	0	0	204311	205439	196943	297610	259161	243258
	AtRMS-02_contig_1_6	190136	198438	100070	247912	282801	205040	200017	179262	131237
	AtRMS-02_contig_1_60	24238.1	25852.2	24609.4	30266.4	28667.8	0	0	0	0
	AtRMS-02_contig_1_600	147192	152812	189538	4655368	5193538	6231845	4668020	4.79187e+06	4561891
	AtRMS-02_contig_1_601	398700	473506	335475	508243	525333	450030	235543	161578	213786
	AtRMS-02_contig_1_602	114439	1.55369e+06	130071	61100.6	184200	165595	367021	331691	252578
	AtRMS-02_contig_1_603	670715	606951	546600	776231	786590	858547	998769	1050017	886730
	AtRMS-02_contig_1_604	2.06847e+06	1.74452e+06	2.38207e+06	4584298	4.75486e+06	4.92414e+06	2.66185e+06	3.49093e+06	4602798
	AtRMS-02_contig_1_605	587264	608114	949992	820065	910911	1.39415e+06	865789	895173	674969
	AtRMS-02_contig_1_607	3932785	3.91654e+06	7127831	3.84656e+06	3.91871e+06	3.46501e+06	3.58045e+06	3688813	3965749
	AtRMS-02_contig_1_608	240368	333271	349944	204943	176316	248563	271600	277790	254653
	AtRMS-02_contig_1_609	188188	213855	207948	172397	262624	393852	216519	263316	188341
	AtRMS-02_contig_1_610	504281	439699	512938	358023	289339	270715	416018	421488	354049
	AtRMS-02_contig_1_611	4060888	4179353	4.00157e+06	3.75116e+06	3794070	3.93329e+06	4485258	4.31702e+06	4779041
	AtRMS-02_contig_1_612	107680	86211.4	154559	77729.8	72910.2	102936	122071	98839.1	109539
	AtRMS-02_contig_1_613	1.63041e+06	1568346	1.81939e+06	2.74265e+06	2.83986e+06	3.39791e+06	2.87369e+06	2.69517e+06	2.15065e+06
	AtRMS-02_contig_1_614	3.52726e+06	3270091	3396800	6.26809e+06	5.7791e+06	6450769	4899923	5.21452e+06	5059735
	AtRMS-02_contig_1_615	870436	971296	700854	1.58374e+06	1.5787e+06	1.29027e+06	1.16681e+06	1.00099e+06	1.0496e+06
	AtRMS-02_contig_1_616	931076	1.01789e+06	1.0316e+06	993709	1.14628e+06	1.33381e+06	1.54172e+06	1.52843e+06	1.43535e+06
	AtRMS-02_contig_1_617	1492.78	2560.33	0	364007	352562	206398	0	0	0
	AtRMS-02_contig_1_618	481593	498903	285122	482314	512019	341535	717916	723613	836585
	AtRMS-02_contig_1_619	756554	673459	838051	1292352	1.30347e+06	1.29489e+06	749319	836678	792904
	AtRMS-02_contig_1_62	579167	493220	425472	1.16744e+06	1231578	616899	578942	596024	486601
	AtRMS-02_contig_1_620	29514.7	7602.09	107748	167467	35597.9	22890.8	209884	229065	239236
	AtRMS-02_contig_1_621	427017	459938	406784	694993	698480	456883	610858	639947	707287
	AtRMS-02_contig_1_622	19160.5	46926.4	47148.6	26945.9	39058.8	0	11480.9	0	0
	AtRMS-02_contig_1_623	49873552	52122852	46817040	21724414	22618712	22452662	25622334	26529754	26491538
	AtRMS-02_contig_1_624	1.0857e+06	1.74894e+06	1.059e+06	1.28912e+06	1.25402e+06	1.51085e+06	171505	147750	103335
	AtRMS-02_contig_1_625	23441.3	21511.2	178157	1.27287e+06	1244969	942370	42111.8	21540.5	29414.2
	AtRMS-02_contig_1_626	115348	106205	378589	613848	625339	743709	788534	767985	833558
	AtRMS-02_contig_1_627	462261	498574	444992	2.91336e+06	2.62798e+06	2.38039e+06	1.43359e+06	1.5767e+06	1.67663e+06
	AtRMS-02_contig_1_628	1.05637e+06	1.43978e+06	884590	110103	124271	118813	0	14645.2	6191
	AtRMS-02_contig_1_629	67031.6	98055.1	1.34519e+06	1.33429e+06	1.33546e+06	1.36211e+06	1537611	77572.6	69175.2
	AtRMS-02_contig_1_63	1.59021e+06	1.47596e+06	968525	1.84001e+06	1.78393e+06	1.91393e+06	1.64228e+06	2900098	1.90352e+06
	AtRMS-02_contig_1_630	369998	388740	403774	1.78821e+06	1.80277e+06	1.86946e+06	513993	439927	480818
	AtRMS-02_contig_1_631	9364225	9698270	9198338	8612164	9180428	8525797	10568612	10008183	10874498
	AtRMS-02_contig_1_632	1.40346e+06	1.10607e+06	1.07777e+06	149266	324812	105233	762874	726166	685753
	AtRMS-02_contig_1_633	9619069	10420919	9260120	14771665	13296563	13557458	14678688	14990767	13468410
	AtRMS-02_contig_1_634	3.61024e+06	4.50986e+06	3.63682e+06	6106177	6.23877e+06	3.44198e+06	4475765	4.77566e+06	4923335
	AtRMS-02_contig_1_635	27817164	27834974	30022896	37039288	35107148	37266696	31675296	32342912	34950532
	AtRMS-02_contig_1_637	285050	271609	302367	309479	330370	336730	328203	342470	321140
	AtRMS-02_contig_1_638	211936	203370	164994	270317	334831	272410	227185	319141	301514
	AtRMS-02_contig_1_639	331503	373443	284619	406594	398712	467700	580167	602419	630434
	AtRMS-02_contig_1_64	0	0	24603.8	0	0	0	0	0	0
	AtRMS-02_contig_1_640	511566	529705	698065	320284	330503	390426	624613	593935	606618
	AtRMS-02_contig_1_641	237410	311384	191304	270023	212044	68131.2	311986	317494	314479
	AtRMS-02_contig_1_642	177144	193006	207499	224877	168882	213037	260613	328016	305753
	AtRMS-02_contig_1_643	1.05473e+06	1.321e+06	1.11703e+06	1.49475e+06	1.46904e+06	1.24618e+06	1.49988e+06	1.57791e+06	1.42688e+06
	AtRMS-02_contig_1_644	1.32646e+06	1.39879e+06	1.58261e+06	1180028	1.27679e+06	1.61092e+06	1.37653e+06	1.39478e+06	1.50924e+06
	AtRMS-02_contig_1_645	1.45935e+06	1.59446e+06	1.4168e+06	690468	1.23148e+06	643353	1.35002e+06	1.63658e+06	921120
	AtRMS-02_contig_1_646	756470	1.00648e+06	682522	1.02889e+06	699109	761297	1.19169e+06	1.16064e+06	1318450
	AtRMS-02_contig_1_647	375996	569958	480762	667546	762873	1.03088e+06	346229	463760	372469
	AtRMS-02_contig_1_648	514636	560647	480398	396074	405848	436310	747056	755320	678637
	AtRMS-02_contig_1_65	969478	1.05915e+06	969117	1.0642e+06	1.06106e+06	1.01992e+06	1.09466e+06	1.18323e+06	1.23796e+06
	AtRMS-02_contig_1_650	13403958	14859540	13983654	14784946	22362158	15107653	14293901	14384376	14963069
	AtRMS-02_contig_1_652	252460	173829	234087	10144455	10828903	10327073	488218	674675	472461
	AtRMS-02_contig_1_653	481045	382160	460483	878223	777641	766886	1.0432e+06	1.05473e+06	1.02838e+06
	AtRMS-02_contig_1_654	288491	295725	491357	421853	291683	247949	269583	347249	299711
	AtRMS-02_contig_1_655	51002.8	19394	61353.7	193585	267444	210207	263796	227971	204881
	AtRMS-02_contig_1_657	9845217	10265144	9803992	31944580	31227124	26939824	28620264	30054300	31240084
	AtRMS-02_contig_1_659	11129617	11112524	11091052	53706264	53080836	54800864	47503636	47274848	44238044
	AtRMS-02_contig_1_66	0	0	0	0	0	36556.2	0	0	0
	AtRMS-02_contig_1_660	133631	120493	162066	1.001e+06	1.03699e+06	798419	393886	412937	461302
	AtRMS-02_contig_1_661	130039	57664.9	111990	165391	103710	186669	293197	310198	280862
	AtRMS-02_contig_1_662	1.59207e+06	1643374	1.61702e+06	2.28539e+06	2327254	2297809	2.14479e+06	2.09702e+06	1.95974e+06
	AtRMS-02_contig_1_664	632800	732123	620490	585355	568375	470302	685920	713263	583970
	AtRMS-02_contig_1_665	229546	90921.7	144055	15933	103146	21430.3	0	0	0
	AtRMS-02_contig_1_667	1.53332e+06	1.57045e+06	1842066	1096422	1.18759e+06	817538	1.31983e+06	1420179	1.21982e+06
	AtRMS-02_contig_1_668	1.08877e+06	1.48712e+06	1.40691e+06	10427404	11118064	11085744	2.28811e+06	1.94875e+06	1834865
	AtRMS-02_contig_1_669	713891	876542	605210	371990	496547	307981	809317	794678	670890
	AtRMS-02_contig_1_67	71241.9	142120	164144	46482.1	42408	80396.4	164234	212435	193488
	AtRMS-02_contig_1_670	8907985	10063514	8875265	9308680	9755250	9395495	7928622	7.83329e+06	8612041
	AtRMS-02_contig_1_671	357170	408469	508107	296919	268572	373017	576029	537064	489202
	AtRMS-02_contig_1_672	1.44861e+06	1.31924e+06	1.25267e+06	1.52296e+06	1.6901e+06	1.31769e+06	1.80362e+06	2.01362e+06	1.71689e+06
	AtRMS-02_contig_1_673	10980784	12155699	10832742	4002244	4.16938e+06	3.63619e+06	3.78828e+06	3736103	4.00162e+06
	AtRMS-02_contig_1_674	2.57221e+06	3303708	2.83372e+06	1.86883e+06	1.82573e+06	1.85612e+06	2.22973e+06	2.13386e+06	1.69559e+06
	AtRMS-02_contig_1_675	8607278	10158410	10539023	12052093	12976271	11604362	11682277	11283390	11171879
	AtRMS-02_contig_1_676	0	0	145312	0	0	0	0	0	0
	AtRMS-02_contig_1_677	0	8652.83	13467.5	30394.8	12707.7	38385.3	7635.92	8142.29	9558.26
	AtRMS-02_contig_1_678	0	0	0	0	0	0	0	0	0
	AtRMS-02_contig_1_679	0	0	0	0	0	0	0	0	0
	AtRMS-02_contig_1_68	1.63775e+06	1.92624e+06	1.89207e+06	1.70744e+06	1.85977e+06	1.88285e+06	1.7215e+06	1.71387e+06	1.34813e+06
	AtRMS-02_contig_1_684	16203263	19900560	14521919	25251482	23822064	23063798	17884550	17316126	19632324
	AtRMS-02_contig_1_685	1.1359e+06	1242980	1010698	1.0363e+06	1.06209e+06	1.06376e+06	619395	714596	583399
	AtRMS-02_contig_1_686	445070	568490	640147	2.26721e+06	2.40116e+06	1.84301e+06	1.38576e+06	1.38643e+06	1.51362e+06
	AtRMS-02_contig_1_687	1062063	867277	957258	1.21096e+06	1.26795e+06	1.28862e+06	1407538	1.34184e+06	1.31853e+06
	AtRMS-02_contig_1_688	4.62638e+06	4.82193e+06	4601484	5.00701e+06	4941846	4.74355e+06	4296436	4538049	4442108
	AtRMS-02_contig_1_689	4.55337e+06	4943718	5134776	5469616	5009254	5252263	5390538	5304123	5355492
	AtRMS-02_contig_1_69	322994	535039	912393	625539	563738	785594	66678.5	78505.2	56608.6
	AtRMS-02_contig_1_690	1.35394e+06	1454557	1.30614e+06	2613083	2.99894e+06	3.34733e+06	2.56583e+06	2.63911e+06	2.55241e+06
	AtRMS-02_contig_1_691	426046	390095	410213	5133637	5.14582e+06	4.62864e+06	624506	670016	737218
	AtRMS-02_contig_1_692	2.35883e+06	2507659	2.40376e+06	2.71965e+06	2388449	2.51339e+06	2.5326e+06	2565151	2.34466e+06
	AtRMS-02_contig_1_693	379580	462894	326231	3.67156e+06	3.75398e+06	3.46485e+06	3.42942e+06	3173747	3165038
	AtRMS-02_contig_1_694	13012.6	32312.6	46196.6	89560.7	119466	129645	7216.88	23644.3	0
	AtRMS-02_contig_1_695	0	0	0	267142	292555	186287	82362.1	90438.9	69538.2
	AtRMS-02_contig_1_696	1.96199e+06	2.0475e+06	1.90172e+06	1.70352e+06	1.7697e+06	1.3744e+06	2.01806e+06	2.17277e+06	2.24742e+06
	AtRMS-02_contig_1_697	183520	189254	163876	221021	230249	192597	359126	365552	304774
	AtRMS-02_contig_1_698	2.07881e+06	2.12636e+06	2.41581e+06	2812437	2.92855e+06	2.75764e+06	2.98859e+06	3147618	3039592
	AtRMS-02_contig_1_699	3.37684e+06	3379511	3.37489e+06	3903585	4.19124e+06	4.47408e+06	3.85766e+06	4069694	4.12846e+06
	AtRMS-02_contig_1_7	0	0	12326.1	146401	164778	163338	94522.5	137680	142410
	AtRMS-02_contig_1_70	2.74856e+06	2.69674e+06	2.8463e+06	2.60026e+06	2488193	2.69253e+06	2.72191e+06	2849292	2805967
	AtRMS-02_contig_1_700	869480	1.08276e+06	1.03846e+06	1311690	1.50428e+06	1.46071e+06	1.43084e+06	1.35231e+06	1.22971e+06
	AtRMS-02_contig_1_701	1259693	1.38517e+06	1.23518e+06	671321	743608	439952	1213875	1.05191e+06	1.20921e+06
	AtRMS-02_contig_1_702	1273764	1.26999e+06	1.4323e+06	1.56575e+06	1514426	1.26669e+06	1.2729e+06	1366211	1.21942e+06
	AtRMS-02_contig_1_703	4.42382e+06	4817446	4530784	6.43491e+06	6442053	7.09799e+06	5489520	5840008	5508549
	AtRMS-02_contig_1_704	1.95084e+06	2256900	1.8316e+06	3032813	3.14643e+06	2.7858e+06	2.97501e+06	2992603	2574853
	AtRMS-02_contig_1_708	24388.8	12737.1	26692	221922	331806	304816	372433	395874	406074
	AtRMS-02_contig_1_709	0	38364.8	0	21904.4	6921.06	126733	88928.4	81440.4	55511.7
	AtRMS-02_contig_1_71	2.05871e+06	2190978	1.94702e+06	1.90191e+06	2.04784e+06	2899363	4.09496e+06	2.21562e+06	2067882
	AtRMS-02_contig_1_710	10267899	10833340	11519345	7.99409e+06	8.09026e+06	9706056	9503920	9941632	9587576
	AtRMS-02_contig_1_711	4429048	4.44946e+06	4297828	5.005e+06	5211112	5146365	4.04707e+06	4389476	4.83829e+06
	AtRMS-02_contig_1_712	766076	903830	1.04793e+06	1.57605e+06	1.6426e+06	1.50672e+06	1.26494e+06	1.24951e+06	1.30349e+06
	AtRMS-02_contig_1_713	0	0	0	15719.7	0	13792.9	0	0	0
	AtRMS-02_contig_1_715	202025	214050	220633	162093	213153	183282	184614	163832	133371
	AtRMS-02_contig_1_716	476689	772920	77176.9	932346	795977	985039	1.45949e+06	1.06842e+06	718295
	AtRMS-02_contig_1_717	2070628	2.40627e+06	639805	1.59217e+06	1.75804e+06	939895	3.01864e+06	2.68757e+06	2314890
	AtRMS-02_contig_1_718	205029	147682	163177	301074	354735	453308	208079	250815	213596
	AtRMS-02_contig_1_719	3.20576e+06	3.82757e+06	3.07839e+06	4.4048e+06	4371393	4.42258e+06	3.39791e+06	3.87393e+06	3.46962e+06
	AtRMS-02_contig_1_72	914377	1.12071e+06	849199	955472	823178	927862	967367	992986	877208
	AtRMS-02_contig_1_720	5497418	6223041	6338544	5.20183e+06	5391771	5985373	5.43649e+06	5.47209e+06	5189401
	AtRMS-02_contig_1_721	4.02294e+06	4446161	4544553	4764171	5.17958e+06	2.97588e+06	4740057	4988934	5248944
	AtRMS-02_contig_1_723	4868564	4.8819e+06	4760212	7405425	7107966	6.71299e+06	5.13508e+06	5.1715e+06	5.69083e+06
	AtRMS-02_contig_1_724	6190824	5.80594e+06	5.68642e+06	6774678	6.04016e+06	4560123	10220043	10075169	10863678
	AtRMS-02_contig_1_725	3.42523e+06	3.94786e+06	3.02245e+06	3.8524e+06	3.57926e+06	3.38623e+06	3.42665e+06	3.65199e+06	3.43685e+06
	AtRMS-02_contig_1_726	18196156	18085472	20109622	3.84913e+06	3.84636e+06	4.03994e+06	3.92212e+06	3.81898e+06	3.5547e+06
	AtRMS-02_contig_1_727	303005	342159	443580	596394	430432	202767	235742	780458	246189
	AtRMS-02_contig_1_728	715123	865512	942901	1.02111e+06	1.00697e+06	996987	652456	800633	883351
	AtRMS-02_contig_1_729	0	231056	0	8826.51	0	0	120842	90130.8	0
	AtRMS-02_contig_1_73	1.83453e+06	2.99955e+06	2.95018e+06	2.22828e+06	1.80244e+06	1661109	2.10589e+06	2269035	1.81883e+06
	AtRMS-02_contig_1_730	4.06406e+06	4423445	4.33939e+06	4.5291e+06	3963260	5.18038e+06	4.04184e+06	4366351	3.91031e+06
	AtRMS-02_contig_1_731	16482	25355.9	21454.9	12644.6	12023.7	38725.6	66953.7	44665.3	25878.4
	AtRMS-02_contig_1_732	180882	163066	214562	129843	166731	239704	528326	193112	172068
	AtRMS-02_contig_1_733	257500	184047	242885	167162	219397	206924	236569	244749	253882
	AtRMS-02_contig_1_734	838838	883841	852166	1.54934e+06	1.48284e+06	1.53084e+06	1.4618e+06	1.46555e+06	1.45533e+06
	AtRMS-02_contig_1_735	1.38313e+06	1.41745e+06	1.40433e+06	1.27262e+06	1.46856e+06	1.7143e+06	2157342	2.10975e+06	2.20899e+06
	AtRMS-02_contig_1_736	304904	371547	199866	555340	483210	318058	503032	451241	337135
	AtRMS-02_contig_1_737	673354	618364	741662	368271	417196	463332	646115	368572	563232
	AtRMS-02_contig_1_738	301884	234246	339774	2.1642e+06	2808361	2.09964e+06	257204	190323	331926	biofilm	MlaA
	AtRMS-02_contig_1_740	815868	773312	773033	567182	568498	592268	720423	808807	690394
	AtRMS-02_contig_1_741	1.39289e+06	1.10021e+06	873641	2147814	2.15003e+06	1.72288e+06	3972586	3.50075e+06	3.39076e+06
	AtRMS-02_contig_1_742	1.25094e+06	1.33133e+06	1.10236e+06	1.23615e+06	1.24402e+06	880731	2.03172e+06	1.99988e+06	1.59048e+06
	AtRMS-02_contig_1_743	3.09432e+06	3.33353e+06	2.99516e+06	4478855	4.22953e+06	4.37655e+06	3.77306e+06	4107369	4013380
	AtRMS-02_contig_1_744	1.99166e+06	2.27384e+06	2.00176e+06	1624693	1.69781e+06	1.48933e+06	1805541	1.95569e+06	1927775
	AtRMS-02_contig_1_745	2.83686e+06	3.07604e+06	3.26961e+06	2.64432e+06	2.64226e+06	2.55531e+06	2.29417e+06	2.51506e+06	2.9003e+06
	AtRMS-02_contig_1_746	3.40874e+06	4.53087e+06	3596694	4.08971e+06	4.11078e+06	4.1261e+06	4.03548e+06	4499923	4.26422e+06
	AtRMS-02_contig_1_747	276770	305340	129103	142692	121189	146219	203116	181140	251672
	AtRMS-02_contig_1_748	1.84408e+06	1.25629e+06	636586	575860290	579168510	387000896	52501764	45496252	47635800
	AtRMS-02_contig_1_749	0	0	0	5.56733e+06	5700280	7.21032e+06	493448	433578	454917
	AtRMS-02_contig_1_75	4.85379e+06	5000583	5.32635e+06	5083093	5.69428e+06	6.8689e+06	6.45869e+06	6.50788e+06	6607206
	AtRMS-02_contig_1_750	18367.5	4296.32	0	17465752	18367112	19909558	2.11028e+06	2.1991e+06	2171853
	AtRMS-02_contig_1_751	0	0	0	10253973	10844562	10943143	820598	853816	881079	transport	FadL
	AtRMS-02_contig_1_752	0	0	481284	1.40415e+06	1.59761e+06	1.5826e+06	461428	407444	445780
	AtRMS-02_contig_1_753	2.4317e+06	2606156	2258182	41833612	39899304	36210480	13586649	13479441	13280255
	AtRMS-02_contig_1_754	990548	1.07731e+06	1167120	794214	780744	665547	1.27473e+06	1.17341e+06	1.19068e+06
	AtRMS-02_contig_1_755	0	0	20086.6	29108.4	54153.2	84706.1	11632.9	11624.4	0
	AtRMS-02_contig_1_756	778318	730282	674055	914627	1.02315e+06	765954	1.12983e+06	1.11026e+06	1.09114e+06
	AtRMS-02_contig_1_757	518268	478253	498633	444622	371584	384983	561610	566446	513941
	AtRMS-02_contig_1_758	24055	138217	151289	0	0	41170.9	23830.5	22391.8	22756.7
	AtRMS-02_contig_1_759	229530	217482	216756	255941	282653	287387	258301	216607	218484
	AtRMS-02_contig_1_76	1.01236e+06	967533	866187	1.73264e+06	1714595	1.92275e+06	1.8281e+06	2.02823e+06	1.90112e+06
	AtRMS-02_contig_1_760	341339	270506	375241	434623	361788	345108	485318	396809	450041
	AtRMS-02_contig_1_761	1.19454e+06	1.16116e+06	1.51195e+06	581335	627635	693415	927875	1.06567e+06	1.01981e+06
	AtRMS-02_contig_1_762	63868.6	52911.9	25260.7	0	159431	249158	184436	226593	239532
	AtRMS-02_contig_1_763	224071	151374	500657	467615	516446	457085	457764	660041	406791
	AtRMS-02_contig_1_765	224635	516220	199777	631031	752182	258908	616811	730533	514873
	AtRMS-02_contig_1_766	0	0	0	0	0	0	0	0	0
	AtRMS-02_contig_1_767	0	0	0	0	0	0	0	0	0
	AtRMS-02_contig_1_768	106321	27770.5	99074.2	30330.4	0	118677	45185.8	0	0
	AtRMS-02_contig_1_769	78067.9	54684.4	51398.4	0	0	27635	41655.6	65117.3	35715.9
	AtRMS-02_contig_1_77	113880	911670	541148	167995	151923	124294	137577	1.08856e+06	744610
	AtRMS-02_contig_1_770	105602	86973.8	96047.5	104617	102465	142606	276395	296319	220422
	AtRMS-02_contig_1_772	315358	368453	411158	254418	154667	179129	90709.3	87591.4	123139
	AtRMS-02_contig_1_773	32067.5	62477.1	74810.3	41954.2	44498.2	55526.5	48424.9	44328.9	60037.4
	AtRMS-02_contig_1_774	934032	936820	826878	873338	848128	701870	1.0778e+06	1.01996e+06	956240
	AtRMS-02_contig_1_775	0	0	0	15153.8	17057.7	12882.9	0	0	0
	AtRMS-02_contig_1_776	382489	339041	468778	794295	727493	714621	800658	796103	870450
	AtRMS-02_contig_1_777	68964.6	84061.3	27596.2	37147.8	34505	39832.5	20607.7	37203.2	29091.1
	AtRMS-02_contig_1_778	17250062	20787256	13777450	4.49665e+06	4593898	3.8363e+06	5089900	5.08792e+06	5074339
	AtRMS-02_contig_1_779	3780296	4.28175e+06	4.70377e+06	5515349	5.79199e+06	5613264	4.57509e+06	4634922	3.96011e+06
	AtRMS-02_contig_1_78	56529.4	55403.2	59232.5	45590.2	53063.6	68658.8	63024	76694.9	76341.2
	AtRMS-02_contig_1_780	1.05279e+06	1.15395e+06	162338	5.13187e+06	5874006	3.27641e+06	1.61371e+06	1.57851e+06	1.21628e+06
	AtRMS-02_contig_1_781	17039802	20526714	21486138	24601186	25867152	16945554	19301672	20586772	20614074
	AtRMS-02_contig_1_782	78835784	82694064	79686032	92322032	93903104	86932576	78261176	78776696	84453856
	AtRMS-02_contig_1_784	0	0	0	4.49358e+06	4.36315e+06	3.99834e+06	1.01477e+06	360965	447299
	AtRMS-02_contig_1_785	143294	302988	107911	292127	349850	313056	411994	406662	337181
	AtRMS-02_contig_1_786	30005.3	24263.5	133934	8369.86	0	27377.7	48018.8	49530.9	35790.6
	AtRMS-02_contig_1_787	177786	61450.2	67214	24699.7	32950.2	39965.2	141589	141013	125490
	AtRMS-02_contig_1_788	3421795	3493476	3457735	4633260	4.94742e+06	3787109	4.20272e+06	4121394	3829252
	AtRMS-02_contig_1_789	1980957	2316775	2.56189e+06	1.06625e+06	1769152	2.78283e+06	1.80279e+06	1.7359e+06	1.6598e+06
	AtRMS-02_contig_1_79	1.67731e+06	1.8483e+06	1.81861e+06	2.04057e+06	2.05012e+06	2.30771e+06	2.2795e+06	2191813	2.02904e+06
	AtRMS-02_contig_1_790	950770	578458	534636	676340	817074	444509	604615	578214	570006
	AtRMS-02_contig_1_791	1.36689e+06	1.41711e+06	1.63401e+06	4297144	5.24422e+06	3.58481e+06	1919882	2.47557e+06	3.11361e+06
	AtRMS-02_contig_1_792	10411003	12146539	12510539	16122713	16455403	16497036	12233234	11723569	12933455
	AtRMS-02_contig_1_793	1.01757e+06	1.08434e+06	832767	1.19234e+06	1.24773e+06	1.28081e+06	1.19133e+06	1.35679e+06	1.2735e+06
	AtRMS-02_contig_1_794	121150	109875	140596	168424	189633	234668	95268.5	91008.8	110348
	AtRMS-02_contig_1_795	331755	438882	632736	1.16889e+06	1.33449e+06	1.89131e+06	695921	616783	640057
	AtRMS-02_contig_1_796	4.65609e+06	5018307	4771499	37791772	36298156	34441676	3.98493e+06	4.0749e+06	4.31821e+06
	AtRMS-02_contig_1_797	1.434e+06	1.79741e+06	2.06497e+06	1.64646e+06	1.84403e+06	1.76765e+06	1.34082e+06	1.29381e+06	1.31222e+06
	AtRMS-02_contig_1_798	2391158	2.38876e+06	2.71739e+06	2.25177e+06	2.29855e+06	1.89521e+06	2564327	2.61477e+06	2694043
	AtRMS-02_contig_1_799	448905	363263	507184	481348	1.289e+06	1.0927e+06	322540	323256	317036
	AtRMS-02_contig_1_80	1.24051e+06	1.55918e+06	1.54791e+06	1.83899e+06	1.66268e+06	1.82511e+06	2083080	2044349	1869715
	AtRMS-02_contig_1_800	2.32826e+06	2.24107e+06	2.58558e+06	2776801	2.65597e+06	2.98187e+06	2689942	2.59065e+06	2.5988e+06
	AtRMS-02_contig_1_802	565522	672822	505689	392787	487264	334586	369337	364822	326842
	AtRMS-02_contig_1_803	2.36851e+06	3.13895e+06	2.14799e+06	331071	68976.1	58097.1	56037.7	121631	98722.5
	AtRMS-02_contig_1_804	30173.6	47274.4	69957.3	68741.1	88084.3	95764.4	93352.8	99450.9	90130.2
	AtRMS-02_contig_1_805	0	0	0	15592.2	7419.92	0	7490.81	0	0
	AtRMS-02_contig_1_806	966984	833049	1.2358e+06	1891862	2.76127e+06	1.47659e+06	937815	842677	982984
	AtRMS-02_contig_1_807	816438	1.04894e+06	981572	2.44388e+06	1.93e+06	1.67897e+06	1.01806e+06	1.05295e+06	820028
	AtRMS-02_contig_1_808	3.87933e+06	3741507	3.45687e+06	6126983	6.19562e+06	6.09451e+06	3831698	4153329	4.23914e+06
	AtRMS-02_contig_1_809	7.02983e+06	7202261	5.40965e+06	11936761	12285992	10357173	8352886	8601683	7367464
	AtRMS-02_contig_1_81	2.68352e+06	2.73427e+06	2.5098e+06	2.9538e+06	2.89508e+06	2.93896e+06	3.26913e+06	3132686	3.22392e+06
	AtRMS-02_contig_1_810	859871	798044	886430	620016	670686	783620	609273	595595	797533
	AtRMS-02_contig_1_812	1.73132e+06	1.83874e+06	1.91216e+06	1.34197e+06	1.45692e+06	1.89033e+06	2193302	2.29956e+06	1.97684e+06
	AtRMS-02_contig_1_813	531678	565301	485104	651434	877678	663793	601544	625976	763708
	AtRMS-02_contig_1_815	309673	240602	499259	496822	569693	277909	340360	409026	484571
	AtRMS-02_contig_1_816	397976	391538	488174	167580	193386	140090	158750	199363	189501
	AtRMS-02_contig_1_817	2.23876e+06	2529996	2.53867e+06	1.41928e+06	1562892	1.53543e+06	1.67697e+06	1.89882e+06	1.84081e+06
	AtRMS-02_contig_1_818	84620.9	84848.8	55766.8	105300	151702	90516.3	228463	268198	183502
	AtRMS-02_contig_1_82	1.06632e+06	1.28211e+06	1.2625e+06	1.66737e+06	1.66261e+06	1.81732e+06	1.5251e+06	1.56275e+06	1.4161e+06
	AtRMS-02_contig_1_822	6588.55	15670.6	22592.6	15392.2	0	9192.88	0	0	0
	AtRMS-02_contig_1_823	560782	580843	285900	463125	556548	255608	625005	274357	564080
	AtRMS-02_contig_1_824	6886.93	8394.02	10702.9	0	0	0	0	0	0
	AtRMS-02_contig_1_826	1.37585e+06	1.44785e+06	1.53008e+06	1.18544e+06	1.24932e+06	1.28327e+06	2.09224e+06	1.89083e+06	1.77102e+06
	AtRMS-02_contig_1_827	587332	706471	609087	627185	600940	618793	281117	564938	524598
	AtRMS-02_contig_1_828	274737	265146	333982	267969	239646	164245	220193	241301	279383
	AtRMS-02_contig_1_829	162717	143034	140049	15574.4	74890.1	84268.2	171371	130228	123064
	AtRMS-02_contig_1_83	2631380	2.89735e+06	2.97226e+06	2.14397e+06	2.46421e+06	2.47121e+06	2.72502e+06	2.9142e+06	3.03086e+06
	AtRMS-02_contig_1_830	38809	99971.1	38366.3	40813.3	23161.9	281329	0	55519.7	27249.4
	AtRMS-02_contig_1_831	430979	385600	402423	357365	342088	385105	621092	462376	424384
	AtRMS-02_contig_1_834	566143	573246	571045	948632	913951	961758	1.11005e+06	1.23651e+06	1.18981e+06
	AtRMS-02_contig_1_835	1.24017e+06	1.58977e+06	1.31251e+06	453358	415766	424417	52691.5	42997.7	42667.6
	AtRMS-02_contig_1_836	267208	277486	245096	323554	417480	239253	743847	576446	391178
	AtRMS-02_contig_1_837	38272.1	48858.2	48888.7	44240.1	52473.4	45996.1	22648.8	23726.8	22175.4
	AtRMS-02_contig_1_838	0	0	8367.27	349883	357761	476750	30585.1	30424.7	42369.8
	AtRMS-02_contig_1_839	124541	187422	162688	105814	148265	105294	170930	137959	143602
	AtRMS-02_contig_1_84	3.29856e+06	3.81701e+06	2.64094e+06	3.70592e+06	3.88787e+06	3.39747e+06	2.59386e+06	2.40797e+06	2.42027e+06
	AtRMS-02_contig_1_840	347459	311014	402511	274151	248323	400387	310776	673842	545258
	AtRMS-02_contig_1_841	5.51651e+06	6.07804e+06	5681282	7005623	6936203	6.72773e+06	5.91303e+06	6356569	6036791
	AtRMS-02_contig_1_842	8347464	8601806	8529900	6804199	6.67963e+06	5930183	8344472	8723420	8650301
	AtRMS-02_contig_1_843	42360.8	21696.8	30550.5	25461230	24073754	21070554	53611.1	58220.1	1.15878e+06
	AtRMS-02_contig_1_844	3.36932e+06	3.28326e+06	3.74099e+06	5783235	5.59859e+06	5.35494e+06	4.45379e+06	4.83234e+06	5.14576e+06
	AtRMS-02_contig_1_845	378446	381353	354902	383682	488549	440032	496143	486926	574007
	AtRMS-02_contig_1_847	131630	69632	23774.9	22546.8	30211.9	25092	69105	77562	54992.9
	AtRMS-02_contig_1_848	1.95232e+06	1.93924e+06	1.78788e+06	1.60755e+06	1.48434e+06	2.09111e+06	1.66959e+06	1.52348e+06	1.5665e+06
	AtRMS-02_contig_1_849	0	0	8831.26	27301.1	0	0	14888.5	17383.4	0
	AtRMS-02_contig_1_85	222104	0	0	0	0	21876.8	15626.6	13987.4	0
	AtRMS-02_contig_1_850	3253386	4241268	4580053	7420598	7.29417e+06	9314058	6238700	5.72938e+06	5981170
	AtRMS-02_contig_1_851	2855230	3.41448e+06	3026042	3.16605e+06	3.32734e+06	2.97356e+06	2.56801e+06	2.62499e+06	2497945
	AtRMS-02_contig_1_852	2.87708e+06	2962408	4.32499e+06	2.08318e+06	2692083	4.29531e+06	2.24526e+06	2.86896e+06	2.10936e+06
	AtRMS-02_contig_1_853	0	0	0	445350	500785	442173	61955.2	62338.1	34205.1	transport	FadL
	AtRMS-02_contig_1_854	2.03928e+06	1.79673e+06	1.85229e+06	41279568	45351284	44694320	2.42205e+06	2.52934e+06	2352622	transport	FadL
	AtRMS-02_contig_1_855	35960.9	35932.5	13659.7	57465.9	51569.9	56588.3	22368.7	33173.9	27735.1
	AtRMS-02_contig_1_856	5.73386e+06	6.4501e+06	6297496	10081915	9423185	7158829	5.31468e+06	5.58395e+06	5.68585e+06
	AtRMS-02_contig_1_857	479720	639497	375416	1.0758e+06	1168779	901350	676901	722640	597868
	AtRMS-02_contig_1_859	2994501	3.11717e+06	3157922	4.16929e+06	3.9108e+06	4.15786e+06	3576875	3497436	3.76947e+06
	AtRMS-02_contig_1_86	7.23126e+06	8043332	6754698	6.15679e+06	6016665	5.79247e+06	6258976	6456248	6293109
	AtRMS-02_contig_1_860	1.01064e+06	395500	604814	1441199	684488	1.09623e+06	262308	372160	328791
	AtRMS-02_contig_1_862	438808	597551	754108	478978	544699	302682	602910	613113	586539
	AtRMS-02_contig_1_863	0	0	0	17035	13206.4	8325.95	0	0	0
	AtRMS-02_contig_1_864	1.57273e+06	1.43818e+06	1.50292e+06	1.60639e+06	1.65504e+06	1.58092e+06	1.84825e+06	1.77219e+06	1.64602e+06
	AtRMS-02_contig_1_865	1.95738e+06	1.55218e+06	1.92982e+06	2.80534e+06	2520774	2297956	2.04942e+06	2.24083e+06	2267645
	AtRMS-02_contig_1_866	2850786	2.99579e+06	3.52433e+06	6.27241e+06	6840219	6.72925e+06	3.98887e+06	4.19233e+06	3632474
	AtRMS-02_contig_1_867	3.25979e+06	3.08261e+06	3.12535e+06	5594395	5349052	5.60822e+06	3110665	3032677	3.62516e+06
	AtRMS-02_contig_1_868	827568	765125	1.02529e+06	1.22117e+06	1.25756e+06	1.7373e+06	770047	899626	740742
	AtRMS-02_contig_1_869	7618575	6.37964e+06	6.36726e+06	8719248	8458068	6918235	7901153	7.92441e+06	7338152
	AtRMS-02_contig_1_87	0	0	0	0	9743.4	16304.2	0	0	0
	AtRMS-02_contig_1_870	11985829	11155343	10851568	14689412	14673591	13769139	12938535	13750302	13484018
	AtRMS-02_contig_1_871	394919	261221	205336	429606	781930	493183	640066	632916	610425
	AtRMS-02_contig_1_872	2.31864e+06	2.17803e+06	2.1511e+06	3.03005e+06	3.32646e+06	2.6186e+06	2565413	2.81636e+06	2.77988e+06
	AtRMS-02_contig_1_875	206596	140343	158037	584076	544686	574213	275079	378847	255637
	AtRMS-02_contig_1_876	122525	155303	163067	227959	188465	321896	156893	96660.8	148381
	AtRMS-02_contig_1_877	65656.7	44231	63918	189412	0	102913	66641.3	67606	112588
	AtRMS-02_contig_1_878	572493	571934	367838	555436	573020	410999	776093	1.52602e+06	750815
	AtRMS-02_contig_1_879	769989	711423	643457	440793	488771	341676	599240	619069	589434
	AtRMS-02_contig_1_88	4655025	5438283	4651713	4287540	4267118	4.57576e+06	3.70178e+06	4.13103e+06	3292690
	AtRMS-02_contig_1_880	34733.5	8629.11	40916.1	305097	350973	445532	61680.6	67717.8	184241
	AtRMS-02_contig_1_881	1.12634e+06	1.25847e+06	1.2776e+06	1.17142e+06	963911	934596	909389	983167	1.09357e+06
	AtRMS-02_contig_1_882	273233	340673	370055	392188	368025	301737	352514	331267	310106
	AtRMS-02_contig_1_883	226945	233277	212319	246887	261567	317736	400420	397926	337894
	AtRMS-02_contig_1_884	0	0	156202	37741.9	31858.8	42437.1	0	147373	119522
	AtRMS-02_contig_1_885	0	0	0	0	0	19210.4	16700.3	46949.8	67934.8
[truncated: 131 more rows]
