# Supplementary material for: Paired genomic and proteomic analysis of Acinetobacter towneri from waste sludge reveals an extensive repertoire of enzymes for breakdown of hydrocarbons
Source: Microbiol Spectr. 2026 Mar 5;14(4):e00054-26. doi: 10.1128/spectrum.00054-26 (PMC13055320; doi:10.1128/spectrum.00054-26)
Supplement: Table S3 — SEC and GC-MS data for LMWPE post-incubation with A. towneri RMS-02. [file spectrum.00054-26-s0003.xlsx]

## Sheet: Overview
Overview of Supplementary Table S3 (multi-tab).
Table S3a: Molar mass (M) distribution (expressed as Log10 of M) from size-exclusion chromatography (SEC) analysis of LMWPE (Sigma 427772).
Table S3b: Amounts (μg/g) of alkanes and ketones detected in the ethyl acetate extract of LMWPE powder (Sigma 427772) using Gas Chromatography–Mass Spectrometry (GC-MS).
Samples for all tabs includes triplicates of LMWPE (Sigma 427772) untreated (uLMWPE), and incubated with minimal medium (MM) with (AtLMWPE) and without (cfLMWPE) Acinetobacter towneri RMS-02.

## Sheet: Table S3a
		dWf / dLogM			dWf / dLogM			dWf / dLogM			dWf / dLogM			dWf / dLogM			dWf / dLogM			dWf / dLogM			dWf / dLogM			dWf / dLogM
	LogM	AtPELW 1		LogM	AtPELW 2		LogM	AtPELW 3		LogM	cfPELW 1		LogM	cfPELW 2		LogM	cfPELW 3		LogM	uPELW 1		LogM	uPELW 2		LogM	uPELW 3
	4.90182	0.000751108		4.86774	0.000332114		4.80562	0.000277682		4.92096	-7.89562e-05		4.77045	0.00115297		4.97009	0.00086416		4.73942	0.000558987		4.77059	-0.000111588		4.77269	0.000148031
	4.88555	0.000828367		4.85147	0.000397135		4.78935	0.000708647		4.90467	0.000448466		4.75414	0.00139039		4.9538	0.00125676		4.72315	0.000812909		4.75431	7.75616e-06		4.75642	3.53896e-05
	4.86928	0.000978543		4.8352	0.000587461		4.77308	0.000839661		4.88837	0.000779855		4.73783	0.00174078		4.9375	0.0014068		4.70687	0.00103753		4.73803	0.000315132		4.74015	0.000419292
	4.85301	0.00107781		4.81892	0.000609486		4.75681	0.00125465		4.87207	0.000874506		4.72151	0.00202098		4.9212	0.00118576		4.69059	0.00125037		4.72176	0.000595324		4.72387	0.000871756
	4.83674	0.000878104		4.80265	0.00102273		4.74054	0.00167029		4.85577	0.00094153		4.70519	0.0023239		4.9049	0.000923941		4.67431	0.0013417		4.70547	0.000941714		4.7076	0.00111919
	4.82047	0.000668097		4.78637	0.00116864		4.72427	0.00219752		4.83947	0.00108841		4.68887	0.0025784		4.8886	0.000756242		4.65803	0.00145731		4.68919	0.00143571		4.69132	0.00130242
	4.8042	0.000777983		4.7701	0.00144838		4.70799	0.00226413		4.82317	0.00130477		4.67255	0.00295229		4.87231	0.00076373		4.64174	0.00167581		4.67291	0.00194242		4.67504	0.00154787
	4.78793	0.00118338		4.75382	0.00146109		4.69172	0.0022953		4.80687	0.00120763		4.65623	0.00323821		4.85601	0.000814134		4.62545	0.00196197		4.65662	0.0024571		4.65876	0.00197756
	4.77165	0.0015884		4.73754	0.00184171		4.67544	0.00250849		4.79056	0.00141215		4.6399	0.00364707		4.83971	0.000948285		4.60917	0.00259483		4.64033	0.00322859		4.64248	0.00254013
	4.75538	0.00162676		4.72126	0.00204094		4.65916	0.00297261		4.77426	0.0015787		4.62358	0.00428871		4.82341	0.000946324		4.59287	0.00361109		4.62404	0.00377028		4.62619	0.00323356
	4.7391	0.00160781		4.70498	0.00246877		4.64288	0.00355411		4.75796	0.00179544		4.60725	0.00504219		4.80711	0.00086307		4.57658	0.00491208		4.60775	0.00426928		4.6099	0.00419006
	4.72283	0.00198876		4.68869	0.00310831		4.62659	0.00388301		4.74165	0.00191309		4.59092	0.00582237		4.7908	0.000767708		4.56028	0.0060811		4.59146	0.0046048		4.59361	0.00512726
	4.70655	0.00236363		4.67241	0.00375458		4.61031	0.00446718		4.72534	0.00193304		4.57458	0.00669436		4.7745	0.000772769		4.54398	0.0074341		4.57516	0.00522858		4.57732	0.0059647
	4.69027	0.00262743		4.65612	0.00420077		4.59402	0.00522159		4.70903	0.00237617		4.55825	0.00780945		4.7582	0.000764923		4.52768	0.00895819		4.55886	0.00644092		4.56103	0.00701342
	4.67399	0.00266007		4.63983	0.00427009		4.57773	0.00660929		4.69272	0.00279423		4.54191	0.00899312		4.74189	0.000726046		4.51138	0.0108078		4.54256	0.00776298		4.54473	0.00804379
	4.6577	0.00269685		4.62354	0.00456532		4.56143	0.00769765		4.67641	0.003203		4.52556	0.0103302		4.72558	0.000583223		4.49507	0.0128304		4.52625	0.0093812		4.52843	0.00945763
	4.64142	0.00328782		4.60725	0.00514609		4.54514	0.00902511		4.6601	0.00317323		4.50922	0.0117265		4.70928	0.000789409		4.47876	0.0151578		4.50994	0.0108974		4.51213	0.0112279
	4.62513	0.00387667		4.59095	0.00597728		4.52884	0.0101097		4.64378	0.00325534		4.49287	0.0137437		4.69297	0.0011		4.46245	0.0177734		4.49363	0.0129266		4.49582	0.0131555
	4.60884	0.00440048		4.57465	0.00686451		4.51253	0.0118439		4.62746	0.00364988		4.47652	0.0160676		4.67666	0.00145764		4.44613	0.0205004		4.47732	0.0152007		4.47951	0.0154571
	4.59255	0.00504504		4.55835	0.00778995		4.49623	0.0136415		4.61114	0.00424291		4.46017	0.0189146		4.66034	0.00176327		4.42981	0.0238181		4.461	0.0177353		4.4632	0.017983
	4.57625	0.00580818		4.54205	0.00930892		4.47992	0.0159153		4.59482	0.00493878		4.44381	0.0220757		4.64403	0.00224833		4.41348	0.0275725		4.44468	0.0203099		4.44688	0.0210184
	4.55996	0.00696623		4.52574	0.011128		4.46361	0.0186928		4.5785	0.0058026		4.42744	0.0253485		4.62771	0.0028374		4.39715	0.0322073		4.42836	0.0235378		4.43056	0.0244034
	4.54366	0.00846097		4.50943	0.0131349		4.44729	0.0217484		4.56217	0.00684324		4.41108	0.0291094		4.61139	0.00364303		4.38082	0.0367827		4.41203	0.0272741		4.41424	0.0280172
	4.52736	0.0101519		4.49312	0.0149054		4.43098	0.0249743		4.54584	0.00775549		4.39471	0.0334348		4.59507	0.0045244		4.36448	0.0425781		4.3957	0.0320248		4.39791	0.0321494
	4.51105	0.0123121		4.4768	0.0169688		4.41465	0.0284103		4.52951	0.00903206		4.37834	0.0386151		4.57874	0.00570441		4.34814	0.0487932		4.37936	0.037163		4.38158	0.0368715
	4.49474	0.0141623		4.46048	0.019503		4.39833	0.0325605		4.51317	0.0108347		4.36196	0.0444266		4.56242	0.00687881		4.3318	0.0562821		4.36302	0.0430165		4.36525	0.042558
	4.47843	0.0164263		4.44416	0.0223261		4.382	0.0375971		4.49683	0.013191		4.34558	0.050669		4.54609	0.00810427		4.31545	0.0638999		4.34668	0.0494741		4.34891	0.0490577
	4.46211	0.0187377		4.42784	0.0256507		4.36567	0.0432715		4.48049	0.0156436		4.32919	0.0577049		4.52976	0.00965115		4.2991	0.0726162		4.33033	0.0564321		4.33257	0.0562031
	4.4458	0.0215393		4.41151	0.0293427		4.34933	0.0495964		4.46414	0.0182389		4.3128	0.0655727		4.51342	0.0115054		4.28274	0.0821071		4.31397	0.0642494		4.31622	0.0637428
	4.42947	0.0245225		4.39517	0.0337903		4.33299	0.0568015		4.44779	0.0213196		4.29641	0.0747159		4.49708	0.0134144		4.26638	0.0926454		4.29762	0.0728653		4.29987	0.0721957
	4.41315	0.0284382		4.37884	0.0386014		4.31664	0.0643002		4.43144	0.0247555		4.28001	0.0845561		4.48074	0.0157524		4.25001	0.104151		4.28126	0.0826857		4.28351	0.08157
	4.39682	0.0327219		4.3625	0.0443446		4.30029	0.072924		4.41509	0.0285259		4.26361	0.0952387		4.4644	0.0179801		4.23364	0.116298		4.26489	0.0931829		4.26715	0.0920369
	4.38049	0.0379145		4.34615	0.0504938		4.28393	0.0822409		4.39873	0.0325824		4.2472	0.106988		4.44805	0.0212735		4.21726	0.130052		4.24852	0.104689		4.25078	0.103463
	4.36415	0.0436103		4.3298	0.0575637		4.26757	0.0926523		4.38236	0.0375887		4.23079	0.119759		4.4317	0.0246966		4.20087	0.14448		4.23214	0.117387		4.23441	0.115734
	4.34781	0.049937		4.31345	0.0655363		4.25121	0.104057		4.366	0.0427867		4.21437	0.133437		4.41534	0.0284531		4.18449	0.16037		4.21576	0.1313		4.21804	0.129172
	4.33146	0.0572581		4.29709	0.0746135		4.23484	0.116035		4.34962	0.0489621		4.19794	0.148096		4.39898	0.0323712		4.16809	0.176813		4.19938	0.146341		4.20166	0.143434
	4.31511	0.0654751		4.28073	0.0845766		4.21846	0.129349		4.33325	0.0559141		4.18151	0.164112		4.38262	0.0368853		4.1517	0.194664		4.18298	0.162502		4.18527	0.159388
	4.29876	0.074536		4.26436	0.095526		4.20208	0.143621		4.31687	0.0640422		4.16508	0.181411		4.36625	0.0425113		4.13529	0.213527		4.16659	0.179757		4.16888	0.17644
	4.2824	0.0841932		4.24799	0.107221		4.1857	0.159726		4.30048	0.0729785		4.14864	0.199651		4.34988	0.0488768		4.11888	0.233668		4.15018	0.197778		4.15248	0.194424
	4.26604	0.0945968		4.23161	0.120284		4.16931	0.176729		4.28409	0.0826256		4.13219	0.218982		4.33351	0.0556573		4.10246	0.254895		4.13378	0.216695		4.13608	0.213091
	4.24967	0.105649		4.21523	0.134037		4.15291	0.194803		4.2677	0.0931695		4.11574	0.23913		4.31713	0.0632367		4.08604	0.277155		4.11736	0.236752		4.11967	0.232945
	4.23329	0.118076		4.19884	0.149052		4.13651	0.213166		4.2513	0.104598		4.09928	0.260706		4.30074	0.0710902		4.06961	0.299971		4.10094	0.258018		4.10326	0.254019
	4.21692	0.131593		4.18245	0.164974		4.1201	0.232821		4.2349	0.116836		4.08282	0.283037		4.28435	0.0804842		4.05318	0.323654		4.08452	0.27993		4.08684	0.275703
	4.20053	0.146845		4.16605	0.182004		4.10369	0.254		4.21849	0.130617		4.06635	0.306515		4.26796	0.0907351		4.03674	0.347841		4.06808	0.302849		4.07041	0.298668
	4.18414	0.162516		4.14964	0.200295		4.08727	0.27648		4.20208	0.145055		4.04987	0.330552		4.25156	0.102368		4.02029	0.372986		4.05165	0.326612		4.05398	0.32232
	4.16775	0.179644		4.13323	0.21946		4.07085	0.300021		4.18566	0.160716		4.03339	0.354905		4.23516	0.114531		4.00384	0.39883		4.0352	0.351494		4.03754	0.347004
	4.15135	0.197947		4.11682	0.239938		4.05441	0.324039		4.16923	0.177583		4.0169	0.380004		4.21875	0.127757		3.98737	0.425358		4.01875	0.37675		4.02109	0.371983
	4.13494	0.21739		4.1004	0.260915		4.03798	0.348871		4.1528	0.195727		4.00041	0.405587		4.20234	0.142368		3.97091	0.452111		4.00229	0.402531		4.00464	0.397296
	4.11853	0.237657		4.08397	0.283189		4.02153	0.373719		4.13637	0.214993		3.9839	0.432155		4.18592	0.157948		3.95443	0.478686		3.98583	0.428477		3.98818	0.422993
	4.10211	0.258534		4.06754	0.306236		4.00508	0.399202		4.11992	0.234748		3.96739	0.458792		4.16949	0.174996		3.93795	0.505403		3.96936	0.454884		3.97172	0.449281
	4.08569	0.280658		4.0511	0.330511		3.98862	0.425203		4.10348	0.255647		3.95088	0.485811		4.15306	0.192575		3.92146	0.53221		3.95288	0.48153		3.95524	0.475863
	4.06926	0.303913		4.03465	0.355294		3.97216	0.451694		4.08702	0.277362		3.93435	0.512777		4.13663	0.211516		3.90497	0.559042		3.93639	0.508229		3.93876	0.502854
	4.05283	0.32802		4.0182	0.380522		3.95569	0.478438		4.07056	0.300211		3.91782	0.539566		4.12019	0.231362		3.88846	0.585624		3.9199	0.53471		3.92228	0.529883
	4.03638	0.352788		4.00174	0.40615		3.93921	0.505248		4.0541	0.323743		3.90128	0.566094		4.10374	0.252227		3.87195	0.611589		3.9034	0.561685		3.90578	0.556643
	4.01994	0.377998		3.98527	0.43213		3.92272	0.532173		4.03762	0.347759		3.88474	0.592271		4.08729	0.274307		3.85543	0.637446		3.88689	0.588606		3.88928	0.583079
	4.00348	0.403797		3.9688	0.458688		3.90623	0.559061		4.02115	0.372643		3.86819	0.618413		4.07083	0.297179		3.83891	0.662843		3.87038	0.615212		3.87277	0.608968
	3.98702	0.430153		3.95232	0.485496		3.88973	0.585689		4.00466	0.398		3.85162	0.644402		4.05436	0.320866		3.82237	0.688456		3.85385	0.640889		3.85626	0.634765
	3.97055	0.456884		3.93583	0.512733		3.87322	0.612396		3.98817	0.424404		3.83506	0.669883		4.03789	0.344922		3.80583	0.713171		3.83732	0.666114		3.83973	0.660228
	3.95408	0.483892		3.91934	0.539943		3.8567	0.638914		3.97167	0.450577		3.81848	0.695108		4.02141	0.369826		3.78928	0.737385		3.82079	0.691233		3.8232	0.685288
	3.93759	0.510816		3.90284	0.567172		3.84018	0.665149		3.95516	0.477288		3.80189	0.719506		4.00493	0.395434		3.77272	0.760819		3.80424	0.715974		3.80666	0.710177
	3.9211	0.537593		3.88633	0.593944		3.82365	0.690971		3.93865	0.50384		3.7853	0.743384		3.98844	0.421669		3.75615	0.783492		3.78768	0.74034		3.79011	0.734655
	3.90461	0.563994		3.86981	0.620186		3.80711	0.715769		3.92213	0.530424		3.7687	0.766302		3.97194	0.448		3.73958	0.805271		3.77112	0.764009		3.77355	0.758505
	3.8881	0.590366		3.85329	0.645954		3.79056	0.739875		3.9056	0.556833		3.75209	0.788924		3.95543	0.474385		3.72299	0.826088		3.75455	0.786496		3.75699	0.781411
	3.87159	0.616763		3.83676	0.671691		3.77401	0.763221		3.88907	0.583188		3.73547	0.810866		3.93892	0.500645		3.7064	0.846343		3.73797	0.808381		3.74041	0.803306
	3.85507	0.643053		3.82022	0.696745		3.75744	0.78591		3.87252	0.609754		3.71884	0.832006		3.9224	0.526823		3.6898	0.86503		3.72138	0.829057		3.72383	0.824315
	3.83854	0.669005		3.80367	0.721581		3.74087	0.808482		3.85597	0.636114		3.70221	0.851556		3.90588	0.553324		3.67319	0.882622		3.70479	0.848995		3.70724	0.844337
	3.82201	0.694526		3.78712	0.745553		3.72429	0.830045		3.83942	0.662028		3.68556	0.869891		3.88934	0.579626		3.65657	0.898591		3.68818	0.867466		3.69064	0.863387
	3.80546	0.71933		3.77055	0.769408		3.7077	0.850475		3.82285	0.687623		3.66891	0.886742		3.8728	0.605966		3.63994	0.913422		3.67157	0.884662		3.67403	0.880941
	3.78891	0.743568		3.75398	0.792163		3.6911	0.86916		3.80628	0.712046		3.65225	0.902233		3.85625	0.632008		3.6233	0.92626		3.65494	0.900441		3.65741	0.897413
	3.77235	0.767062		3.7374	0.814043		3.6745	0.886624		3.78969	0.736317		3.63557	0.91619		3.83969	0.657466		3.60665	0.937204		3.63831	0.914593		3.64079	0.91201
	3.75579	0.789816		3.72081	0.834564		3.65788	0.90274		3.7731	0.760053		3.61889	0.928368		3.82313	0.682826		3.58999	0.946432		3.62167	0.927123		3.62415	0.925197
	3.73921	0.811852		3.70421	0.854162		3.64125	0.91736		3.7565	0.783355		3.6022	0.939182		3.80655	0.707779		3.57333	0.954025		3.60501	0.938205		3.60751	0.9364
	3.72262	0.833026		3.6876	0.872654		3.62462	0.930447		3.7399	0.805674		3.5855	0.947776		3.78997	0.73246		3.55665	0.959969		3.58835	0.947524		3.59085	0.946085
	3.70603	0.853115		3.67099	0.890212		3.60797	0.941812		3.72328	0.826673		3.56879	0.954967		3.77338	0.756329		3.53996	0.964218		3.57168	0.955058		3.57419	0.953941
	3.68943	0.871846		3.65436	0.90619		3.59132	0.951523		3.70666	0.846568		3.55207	0.960106		3.75678	0.779321		3.52327	0.966628		3.555	0.960495		3.55751	0.959767
	3.67281	0.889079		3.63773	0.920696		3.57466	0.959293		3.69002	0.865451		3.53534	0.96358		3.74018	0.801384		3.50656	0.966846		3.53831	0.964126		3.54083	0.963743
	3.65619	0.905081		3.62108	0.933108		3.55798	0.965217		3.67338	0.882805		3.5186	0.965145		3.72356	0.822508		3.48984	0.964851		3.52161	0.965907		3.52413	0.965929
	3.63956	0.919779		3.60443	0.943896		3.5413	0.969177		3.65673	0.898934		3.50185	0.964639		3.70694	0.842556		3.47312	0.961403		3.5049	0.966191		3.50743	0.965991
	3.62292	0.933		3.58777	0.952797		3.52461	0.971197		3.64007	0.913134		3.48509	0.962197		3.6903	0.861501		3.45638	0.956306		3.48818	0.96469		3.49071	0.964329
	3.60628	0.944302		3.57109	0.960229		3.5079	0.971511		3.6234	0.926033		3.46832	0.958002		3.67366	0.878889		3.43963	0.949787		3.47144	0.96138		3.47399	0.960811
	3.58962	0.953523		3.55441	0.965468		3.49119	0.969947		3.60672	0.937127		3.45153	0.952376		3.65701	0.895193		3.42287	0.941452		3.4547	0.956087		3.45725	0.955832
	3.57295	0.960677		3.53772	0.969059		3.47446	0.966792		3.59003	0.946432		3.43474	0.945317		3.64035	0.909968		3.4061	0.93215		3.43795	0.948968		3.4405	0.949345
	3.55627	0.966065		3.52102	0.970663		3.45773	0.961833		3.57333	0.953965		3.41794	0.936965		3.62368	0.923352		3.38932	0.92161		3.42118	0.940566		3.42375	0.941509
	3.53958	0.969685		3.5043	0.970752		3.44098	0.955273		3.55662	0.959436		3.40112	0.927163		3.607	0.935		3.37252	0.91017		3.40441	0.930878		3.40698	0.932411
	3.52289	0.971572		3.48758	0.968831		3.42423	0.947137		3.5399	0.962828		3.3843	0.916514		3.59031	0.944812		3.35572	0.897279		3.38762	0.9202		3.3902	0.92216
	3.50618	0.971776		3.47085	0.964914		3.40746	0.937402		3.52317	0.964397		3.36746	0.904648		3.57362	0.95262		3.33891	0.883389		3.37083	0.908112		3.37341	0.91034
	3.48946	0.96973		3.4541	0.959444		3.39068	0.926447		3.50643	0.964127		3.35061	0.89154		3.55691	0.958443		3.32208	0.868259		3.35402	0.895159		3.35661	0.89743
	3.47273	0.965891		3.43735	0.952531		3.37389	0.914474		3.48968	0.962306		3.33375	0.877131		3.54019	0.962096		3.30524	0.85238		3.3372	0.881071		3.3398	0.883202
	3.45599	0.960401		3.42058	0.944447		3.35709	0.901674		3.47292	0.958852		3.31688	0.861804		3.52346	0.964013		3.28839	0.835901		3.32037	0.866331		3.32297	0.86853
	3.43924	0.953917		3.40381	0.934544		3.34028	0.888002		3.45615	0.953977		3.3	0.846102		3.50672	0.964055		3.27153	0.818848		3.30353	0.850621		3.30614	0.853106
	3.42248	0.945837		3.38702	0.923349		3.32346	0.87308		3.43937	0.947521		3.2831	0.830059		3.48997	0.96222		3.25466	0.801596		3.28667	0.834274		3.28929	0.837172
	3.40571	0.936465		3.37022	0.910987		3.30663	0.857326		3.42258	0.939788		3.2662	0.813089		3.47321	0.959183		3.23777	0.78385		3.26981	0.817465		3.27243	0.820527
	3.38893	0.92568		3.35341	0.897578		3.28978	0.840787		3.40578	0.930334		3.24928	0.795604		3.45644	0.95423		3.22088	0.765619		3.25293	0.800124		3.25556	0.803018
	3.37214	0.913702		3.33659	0.88369		3.27292	0.823914		3.38896	0.919492		3.23235	0.777259		3.43966	0.947981		3.20396	0.746782		3.23604	0.782211		3.23868	0.784972
	3.35533	0.900642		3.31976	0.868795		3.25605	0.80657		3.37214	0.907429		3.2154	0.758388		3.42287	0.939864		3.18704	0.727414		3.21914	0.763601		3.22178	0.7665
	3.33851	0.886367		3.30291	0.852967		3.23917	0.788388		3.3553	0.894717		3.19845	0.738881		3.40607	0.930476		3.17011	0.707594		3.20222	0.744356		3.20487	0.74761
	3.32169	0.871452		3.28606	0.836228		3.22227	0.770029		3.33845	0.881135		3.18148	0.7192		3.38926	0.920192		3.15316	0.68772		3.1853	0.724559		3.18795	0.728304
	3.30485	0.856006		3.26919	0.81917		3.20537	0.751164		3.32159	0.866019		3.1645	0.699624		3.37243	0.908772		3.1362	0.667468		3.16836	0.704613		3.17102	0.708422
	3.288	0.839863		3.25231	0.801672		3.18845	0.731945		3.30472	0.85007		3.14751	0.679945		3.3556	0.896177		3.11923	0.647328		3.15141	0.68439		3.15408	0.688448
	3.27114	0.822794		3.23542	0.783626		3.17152	0.712068		3.28784	0.833774		3.1305	0.659803		3.33875	0.882542		3.10224	0.626692		3.13444	0.664317		3.13712	0.668338
	3.25426	0.804774		3.21852	0.764855		3.15457	0.691799		3.27095	0.817241		3.11348	0.63927		3.32189	0.867986		3.08524	0.60584		3.11746	0.64374		3.12015	0.648189
	3.23737	0.786289		3.2016	0.745932		3.13762	0.671474		3.25404	0.800082		3.09645	0.618769		3.30502	0.853025		3.06823	0.584752		3.10047	0.623173		3.10316	0.627929
	3.22048	0.767566		3.18467	0.726276		3.12065	0.650939		3.23712	0.782002		3.07941	0.597902		3.28814	0.836841		3.0512	0.56418		3.08347	0.60245		3.08617	0.607595
	3.20357	0.748426		3.16773	0.706453		3.10367	0.630295		3.22019	0.763598		3.06235	0.577226		3.27125	0.819702		3.03417	0.543854		3.06645	0.582025		3.06916	0.587145
	3.18664	0.729112		3.15078	0.686206		3.08667	0.609594		3.20325	0.74479		3.04527	0.556462		3.25434	0.802013		3.01711	0.523947		3.04942	0.561582		3.05213	0.566983
	3.16971	0.709494		3.13381	0.665865		3.06966	0.588875		3.18629	0.725589		3.02819	0.536169		3.23742	0.78404		3.00005	0.504116		3.03238	0.541059		3.0351	0.546697
	3.15276	0.689536		3.11683	0.645351		3.05264	0.568417		3.16932	0.706058		3.01109	0.51578		3.22049	0.765875		2.98297	0.484503		3.01532	0.520432		3.01805	0.526618
	3.1358	0.669382		3.09984	0.624751		3.03561	0.548298		3.15234	0.685907		2.99398	0.495477		3.20355	0.747003		2.96587	0.465078		2.99825	0.50042		3.00098	0.506135
	3.11882	0.648902		3.08284	0.604258		3.01856	0.527959		3.13535	0.666154		2.97685	0.475618		3.1866	0.727632		2.94876	0.445807		2.98116	0.48094		2.9839	0.486279
	3.10184	0.628277		3.06582	0.583906		3.00149	0.507737		3.11834	0.645699		2.95971	0.456481		3.16963	0.707702		2.93164	0.427011		2.96407	0.461745		2.96681	0.466391
	3.08484	0.607417		3.04879	0.563332		2.98442	0.487745		3.10133	0.62522		2.94255	0.437713		3.15265	0.687888		2.9145	0.40837		2.94695	0.442824		2.94971	0.447065
	3.06782	0.586911		3.03174	0.542849		2.96733	0.468393		3.08429	0.604202		2.92538	0.419262		3.13566	0.667681		2.89735	0.390347		2.92983	0.42413		2.93259	0.428162
	3.0508	0.566372		3.01468	0.522623		2.95022	0.449189		3.06725	0.583881		2.9082	0.401072		3.11865	0.64759		2.88019	0.373022		2.91268	0.40627		2.91545	0.409662
	3.03376	0.546103		2.99761	0.502585		2.9331	0.430192		3.05019	0.563657		2.891	0.383395		3.10163	0.627074		2.86301	0.356234		2.89553	0.388502		2.89831	0.391739
	3.0167	0.525598		2.98052	0.482722		2.91597	0.41159		3.03311	0.543295		2.87379	0.36613		3.0846	0.606694		2.84581	0.339874		2.87836	0.371262		2.88114	0.374258
	2.99963	0.505364		2.96342	0.462946		2.89882	0.393419		3.01603	0.522814		2.85656	0.349572		3.06756	0.585966		2.8286	0.323921		2.86117	0.354269		2.86396	0.35743
	2.98255	0.485339		2.94631	0.443589		2.88166	0.375909		2.99893	0.502561		2.83932	0.333458		3.0505	0.565626		2.81138	0.308537		2.84397	0.337763		2.84677	0.341461
	2.96546	0.46568		2.92918	0.424866		2.86449	0.35887		2.98181	0.482881		2.82206	0.31759		3.03343	0.545083		2.79414	0.293766		2.82676	0.321715		2.82956	0.325877
	2.94835	0.446724		2.91203	0.406489		2.84729	0.342333		2.96469	0.463609		2.80479	0.302137		3.01634	0.524813		2.77688	0.2791		2.80953	0.306055		2.81234	0.310491
	2.93122	0.427903		2.89488	0.38862		2.83009	0.326525		2.94754	0.444645		2.7875	0.287332		2.99924	0.504613		2.75961	0.265083		2.79228	0.291233		2.7951	0.295221
	2.91409	0.40955		2.8777	0.37088		2.81287	0.310942		2.93039	0.425934		2.77019	0.273462		2.98213	0.484825		2.74233	0.251363		2.77502	0.276925		2.77785	0.280234
	2.89693	0.391369		2.86052	0.353832		2.79563	0.295782		2.91322	0.407306		2.75288	0.259908		2.965	0.465727		2.72502	0.238529		2.75775	0.263102		2.76058	0.265981
	2.87977	0.373957		2.84331	0.337139		2.77838	0.281075		2.89603	0.389254		2.73554	0.246443		2.94786	0.446636		2.70771	0.226012		2.74046	0.249578		2.7433	0.252378
	2.86259	0.356945		2.8261	0.321108		2.76111	0.267071		2.87883	0.371712		2.71819	0.233471		2.9307	0.428163		2.69037	0.21429		2.72315	0.236688		2.726	0.239437
	2.84539	0.34039		2.80887	0.305728		2.74383	0.253438		2.86162	0.354941		2.70082	0.221167		2.91353	0.409478		2.67302	0.202794		2.70583	0.224372		2.70869	0.227063
	2.82818	0.324353		2.79162	0.290883		2.72653	0.240153		2.84439	0.338591		2.68344	0.2095		2.89635	0.391361		2.65566	0.191958		2.68849	0.212438		2.69135	0.214938
	2.81095	0.308897		2.77436	0.27639		2.70922	0.227342		2.82714	0.322202		2.66604	0.198105		2.87915	0.373866		2.63828	0.181404		2.67114	0.201135		2.67401	0.20336
	2.79371	0.293947		2.75708	0.262359		2.69189	0.214931		2.80988	0.306533		2.64863	0.187235		2.86194	0.357102		2.62088	0.171234		2.65376	0.190153		2.65665	0.192261
	2.77646	0.279151		2.73979	0.248656		2.67455	0.202626		2.79261	0.291427		2.6312	0.176565		2.84471	0.340717		2.60346	0.161351		2.63638	0.179721		2.63927	0.18166
	2.75918	0.264814		2.72248	0.235743		2.65719	0.190804		2.77532	0.277123		2.61375	0.166582		2.82746	0.32444		2.58603	0.152212		2.61897	0.169321		2.62187	0.171718
	2.7419	0.251152		2.70516	0.222883		2.63981	0.179401		2.75801	0.263157		2.59629	0.15693		2.81021	0.308764		2.56859	0.143364		2.60156	0.159635		2.60446	0.162156
	2.72459	0.237751		2.68782	0.210396		2.62241	0.168557		2.74069	0.24983		2.57881	0.147684		2.79293	0.293944		2.55112	0.135022		2.58412	0.150496		2.58703	0.152696
	2.70728	0.224898		2.67046	0.198304		2.605	0.158089		2.72336	0.23689		2.56131	0.138708		2.77564	0.279619		2.53364	0.126945		2.56667	0.141829		2.56959	0.143627
	2.68994	0.212112		2.65309	0.186758		2.58758	0.147872		2.706	0.224442		2.5438	0.130245		2.75834	0.265744		2.51614	0.119186		2.5492	0.133513		2.55213	0.134924
	2.67259	0.200237		2.6357	0.175716		2.57013	0.138225		2.68864	0.212119		2.52627	0.122234		2.74102	0.252147		2.49863	0.111687		2.53171	0.125637		2.53465	0.126894
	2.65522	0.188557		2.61829	0.164752		2.55267	0.12911		2.67125	0.200636		2.50872	0.114724		2.72368	0.239013		2.4811	0.104473		2.51421	0.11804		2.51715	0.119191
	2.63784	0.177327		2.60087	0.15444		2.5352	0.120243		2.65385	0.189464		2.49115	0.107551		2.70633	0.226357		2.46355	0.097677		2.49669	0.110662		2.49964	0.111944
	2.62044	0.166192		2.58344	0.144483		2.5177	0.111729		2.63643	0.178953		2.47357	0.100984		2.68896	0.214295		2.44598	0.0914271		2.47915	0.103673		2.48211	0.104928
	2.60303	0.155438		2.56598	0.135115		2.50019	0.10346		2.619	0.168817		2.45597	0.0947971		2.67158	0.20251		2.42839	0.0853737		2.46159	0.097214		2.46456	0.0982151
	2.5856	0.145615		2.54851	0.12639		2.48266	0.0958449		2.60155	0.158981		2.43835	0.0886765		2.65418	0.19096		2.41079	0.0798192		2.44402	0.0909365		2.447	0.091973
	2.56815	0.135827		2.53102	0.117834		2.46512	0.0885182		2.58409	0.149504		2.42072	0.0829074		2.63677	0.180489		2.39317	0.0743759		2.42643	0.0851001		2.42942	0.085919
	2.55068	0.12686		2.51352	0.109399		2.44756	0.0816603		2.5666	0.140551		2.40306	0.0771755		2.61933	0.170585		2.37553	0.0694151		2.40882	0.0796129		2.41182	0.0804868
	2.5332	0.117846		2.49599	0.10142		2.42998	0.0753784		2.5491	0.131834		2.38539	0.071957		2.60189	0.161617		2.35788	0.0646288		2.3912	0.0744033		2.3942	0.0753105
	2.5157	0.109357		2.47846	0.0938867		2.41238	0.0695376		2.53159	0.123892		2.3677	0.0672202		2.58442	0.152211		2.3402	0.0603791		2.37355	0.069506		2.37656	0.070534
	2.49818	0.101042		2.4609	0.0869075		2.39476	0.0641137		2.51405	0.116444		2.34999	0.0628311		2.56694	0.143352		2.32251	0.0563918		2.35589	0.064695		2.35891	0.0657744
	2.48065	0.0931761		2.44332	0.0801563		2.37713	0.0587966		2.4965	0.109648		2.33227	0.0586723		2.54944	0.134757		2.3048	0.052786		2.33821	0.0603975		2.34124	0.0612398
	2.4631	0.0859513		2.42573	0.0738091		2.35947	0.0538826		2.47893	0.102861		2.31452	0.0546165		2.53192	0.126392		2.28707	0.048865		2.32051	0.0564561		2.32355	0.0571553
	2.44553	0.0792078		2.40812	0.0681285		2.3418	0.0494168		2.46135	0.0963723		2.29676	0.0509041		2.51439	0.118725		2.26932	0.0454589		2.3028	0.052899		2.30584	0.0535892
	2.42794	0.0728285		2.39049	0.0627731		2.32411	0.0455491		2.44374	0.0901416		2.27898	0.0473708		2.49684	0.111295		2.25155	0.0422384		2.28506	0.0493701		2.28811	0.0498771
	2.41034	0.0670346		2.37285	0.0577358		2.30641	0.0418143		2.42612	0.084456		2.26117	0.0440666		2.47927	0.104243		2.23376	0.039614		2.26731	0.0457726		2.27036	0.0462966
	2.39272	0.061551		2.35518	0.0529057		2.28868	0.0383633		2.40848	0.0787746		2.24335	0.0410296		2.46169	0.0976434		2.21596	0.0370953		2.24953	0.0424107		2.2526	0.0428227
	2.37508	0.0564683		2.3375	0.0484663		2.27094	0.0352144		2.39083	0.0736641		2.22552	0.0379987		2.44408	0.0911857		2.19813	0.0346379		2.23174	0.0392883		2.23482	0.0399591
	2.35742	0.0517395		2.3198	0.0445213		2.25317	0.0326676		2.37315	0.0687072		2.20766	0.0353588		2.42646	0.0853997		2.18029	0.0321825		2.21393	0.0365933		2.21701	0.0371384
	2.33974	0.0477694		2.30208	0.0411415		2.23539	0.0303906		2.35546	0.0641781		2.18978	0.0325859		2.40883	0.079718		2.16243	0.0301338		2.1961	0.0340086		2.19919	0.0346836
	2.32205	0.0440644		2.28434	0.0378581		2.21759	0.0283994		2.33775	0.0598148		2.17188	0.0304283		2.39117	0.0746907		2.14454	0.027874		2.17825	0.0317569		2.18135	0.0322475
	2.30434	0.0406302		2.26659	0.0348329		2.19977	0.0264735		2.32002	0.0554892		2.15397	0.0281862		2.3735	0.0697474		2.12664	0.0258442		2.16038	0.0297862		2.16349	0.0301382
	2.2866	0.037268		2.24881	0.0318289		2.18193	0.0247284		2.30227	0.0515061		2.13603	0.0262379		2.35581	0.0653727		2.10872	0.0239913		2.14249	0.0279824		2.14561	0.0279184
	2.26886	0.0343729		2.23102	0.029463		2.16407	0.0228559		2.2845	0.047415		2.11808	0.0243414		2.33809	0.0613198		2.09078	0.0225117		2.12459	0.026098		2.12771	0.0262677
	2.25109	0.0317031		2.21321	0.0272493		2.14619	0.0211579		2.26672	0.0442473		2.1001	0.0227104		2.32037	0.0575245		2.07281	0.0213856		2.10666	0.0243445		2.10979	0.0244062
	2.2333	0.0291272		2.19537	0.0252788		2.1283	0.0196938		2.24891	0.0413826		2.0821	0.0214102		2.30262	0.0540063		2.05483	0.0201631		2.08871	0.0225361		2.09185	0.0229247
	2.21549	0.0267043		2.17752	0.0234559		2.11038	0.0184433		2.23109	0.0387206		2.06409	0.0200397		2.28485	0.0502671		2.03683	0.0192567		2.07074	0.0208129		2.07389	0.0211111
	2.19767	0.024612		2.15965	0.0218859		2.09244	0.017452		2.21325	0.0361324		2.04605	0.0186798		2.26707	0.0469086		2.01881	0.0185054		2.05275	0.0191626		2.05592	0.0197761
	2.17982	0.0227829		2.14176	0.0205951		2.07448	0.0165161		2.19538	0.0337557		2.028	0.0172982		2.24926	0.0436139					2.03475	0.0178191		2.03792	0.0185334
	2.16196	0.0210958		2.12385	0.0194159		2.05651	0.0159002		2.1775	0.031496		2.00992	0.016403		2.23144	0.0404324					2.01672	0.0167029		2.0199	0.0175118
	2.14407	0.0197161		2.10592	0.0182968		2.03851	0.0153314		2.14168	0.0272056					2.19574	0.0350923
	2.12617	0.0186281		2.08797	0.0169456		2.02049	0.0148691		2.12374	0.0256056					2.17786	0.033233
	2.10824	0.0177298		2.07	0.015796					2.10578	0.0241443					2.15996	0.0314705
	2.0903	0.0168386		2.05201	0.0146616					2.0878	0.0230061					2.14204	0.0295906
	2.07234	0.0159547		2.034	0.0138659					2.0698	0.0217176					2.1241	0.0277951
	2.05436	0.0150845		2.01597	0.0131877					2.05178	0.0205901					2.10614	0.0257421
	2.03635	0.0144293								2.03374	0.0192245					2.08816	0.0237717
										2.01568	0.0183646					2.07016	0.0222467
																2.05214	0.0209498
																2.0341	0.0197443
																2.01604	0.0186034

## Sheet: Table S3b
	Compound	Time	AtPELW 1	AtPELW 2	AtPELW 3	cfPELW 1	cfPELW 2	cfPELW 3	uPELW 1	uPELW 2	uPELW 3
	C10 2-ketone	8.264	0	0	0	13.6134	11.6885	21.0245	10.6248	8.3014	7.37758
	C13 alkane	9.819	6.9903	6.74395	7.46129	30.9492	29.3223	31.9834	29.3919	28.9171	27.8672
	C12 2-ketone	11.224	1.67427	1.34608	1.45408	127.228	127.541	138.334	122.17	117.365	118.964
	C15 alkane	12.628	10.452	12.2468	13.6404	54.3929	56.5002	57.9537	62.9166	61.8406	59.1952
	C14 2-ketone	13.926	4.56396	5.12152	4.60712	269.635	282.582	300.489	302.067	295.205	295.081
	C17 alkane	15.149	21.341	24.5105	23.5765	75.0275	81.1341	87.4119	87.4427	88.1386	86.156
	C16 2-ketone	16.357	21.2223	30.0155	25.3448	437.842	463.89	491.476	491.726	487.747	494.521
	C19 alkane	17.429	39.8091	48.2181	45.4581	107.95	110.917	118.457	120.809	113.119	120.712
	C18 2-ketone	18.577	93.9428	128.257	111.368	663.182	672.331	731.228	741.305	745.717	762.669
	C21 alkane	19.498	73.4321	83.0171	84.266	126.424	138.51	137.051	149.509	137.043	143.529
	C20 2-ketone	20.6	235.17	301.702	275.911	842.927	867.818	945.531	944.285	956.388	969.149
	C23 alkane	21.4	123.067	134.972	141.244	186.035	188.6	199.66	205.942	212.792	213.965
	C22 2-ketone	22.442	400.849	483.594	461.582	937.469	950.387	1020.4	1053.03	1060.3	1074.46
	C25 alkane	23.167	165.906	174.692	190.17	217.162	215.659	221.035	245.063	244.174	247.868
	C24 2-ketone	24.164	540.305	645.561	639.16	934.256	912.666	994.545	1077.72	1081.81	1109.22
	C27 alkane	24.798	166.311	175.381	162.314	178.909	183.823	194.874	222.595	221.362	216.155
	C26 2-ketone	25.794	659.268	736.683	747.579	848.052	862.281	928.153	984.705	998.363	993.373
	C29 alkane	26.459	170.789	171.765	169.476	156.225	155.728	152.692	183.82	188.19	189.28
	C28 2-ketone	27.682	639.261	671.039	727.565	700.603	713.326	736.247	825.629	852.42	853.268
	C31 alkane	28.497	141.01	111.092	137.391	109.032	114.41	101.409	137.627	142.186	142.556
	C30 2-ketone	30.143	584.325	578.066	606.896	526.623	511.928	534.2	625.872	644.179	646.533
	C33 alkane	31.23	114.236	83.1653	96.1716	89.8327	95.3815	70.8286	108.546	107.712	109.852
	C32 2-ketone	33.616	448.87	422.216	465.382	399.778	413.468	415.04	470.429	503.135	491.942
	C35 alkane	35.156	71.2856	62.2796	61.3358	61.5199	72.5039	48.0773	99.5305	94.1896	94.2384
	C34 2-ketone	38.704	320.706	273.305	309.128	294.896	314.245	300.399	357.984	365.301	392.137
